# Supplementary material for: Therapeutic Effects of Dietary Soybean Genistein on Triple-Negative Breast Cancer via Regulation of Epigenetic Mechanisms
Source: Nutrients. 2021 Nov 4;13(11):3944. doi: 10.3390/nu13113944 (PMC8623013; doi:10.3390/nu13113944)
Supplement: Supplementary file 1 [file nutrients-13-03944-s001.zip]

Archive with 6 entries (6 files):
- Figure S1.tif
- Figure S2.tif
- File S1.pdf
- File S2.pdf
- File S3.xlsx
- Table S1.pdf
