# Supplementary material for: Therapeutic Effects of Dietary Soybean Genistein on Triple-Negative Breast Cancer via Regulation of Epigenetic Mechanisms
Source: Nutrients. 2021 Nov 4;13(11):3944. doi: 10.3390/nu13113944 (PMC8623013; doi:10.3390/nu13113944)
Supplement: Supplementary file 1 [file nutrients-13-03944-s001.zip › File S3.xlsx]

## Sheet: Transcripts 
Gene	Fold change (log2)	Average Expression	t	p-value	FDR	B	Significant
CD74	-4.76027	2.8788	-24.5605	2.20056e-07	0.00328786	7.1618	Yes
LPL	-2.80677	2.29441	-16.7486	2.2581e-06	0.0168692	5.40665	Yes
IFI44	-2.19099	2.10034	-13.5114	8.22674e-06	0.0272484	4.37845	Yes
WWC1	0.903182	5.99421	12.5598	1.27264e-05	0.0277566	3.93696	Yes
SAT1	-0.823123	6.31483	-12.2368	1.4862e-05	0.0277566	3.66756	Yes
AKT3	1.3352	5.58309	11.334	2.3419e-05	0.0368167	3.25458	Yes
IPO5	0.935771	7.05083	11.2369	2.46414e-05	0.0368167	3.16326	Yes
GDA	-1.75928	2.09869	-10.712	3.26774e-05	0.0392048	3.14646	Yes
FZD9	-1.18638	4.14067	-10.0021	4.88675e-05	0.0392048	2.67136	Yes
CDK6	0.903353	9.48517	10.3172	4.07474e-05	0.0392048	2.66541	Yes
PDE3A	1.59269	2.47931	8.81474	0.000101822	0.0552229	1.99654	No
HLA-DQA1	-5.14763	-1.46847	-10.1067	4.59809e-05	0.0392048	1.9128	Yes
PLSCR1	-0.81473	4.91432	-8.82305	0.00010127	0.0552229	1.80233	No
SMIM10	-1.61584	1.34972	-8.40073	0.000134251	0.0573097	1.76604	No
FMC1-LUC7L2	-0.971204	4.62895	-8.78993	0.00010349	0.0552229	1.67947	No
DNAH6	-6.63422	-3.4109	-14.3935	5.6298e-06	0.0272484	1.66687	Yes
PRDM2	0.742534	5.74111	8.86076	9.88093e-05	0.0552229	1.66225	No
GJD2	1.62838	1.99052	8.24876	0.000149031	0.058132	1.65153	No
GATM	-0.809915	4.24325	-8.55827	0.00012068	0.0563461	1.61422	No
IL20RB	6.11548	-3.57856	13.2809	9.11868e-06	0.0272484	1.54451	Yes
CUL4A	0.640537	6.87003	8.62729	0.000115237	0.0555403	1.49558	No
TFAP2B	-1.2531	3.55496	-8.17016	0.000157405	0.058132	1.48429	No
LIPE	-2.20882	0.826188	-7.96354	0.000182125	0.0631214	1.47329	No
GSTA1	2.8488	-0.501935	8.13006	0.000161884	0.058132	1.42812	No
SLC38A1	1.06513	6.24711	8.41287	0.000133145	0.0573097	1.36812	No
ADGRF2	-4.4051	-3.4981	-10.4193	3.84588e-05	0.0392048	1.34612	Yes
KAZN	0.753832	5.47403	8.23467	0.000150493	0.058132	1.31471	No
AL139300.1	5.9839	-3.55886	12.4825	1.32032e-05	0.0277566	1.29116	Yes
OCA2	-1.75854	0.245897	-7.70901	0.000218951	0.0696032	1.28498	No
ROBO1	1.15067	3.63121	7.93493	0.000185887	0.0631214	1.26726	No
PAGE5	4.59528	-3.68504	10.5234	3.62783e-05	0.0392048	1.26544	Yes
CHPT1	-0.660096	6.47313	-8.22071	0.000151959	0.058132	1.2591	No
C1S	-3.13181	4.81384	-7.86632	0.000195281	0.0634282	1.10179	No
CD8B2	-2.25446	-0.0286325	-7.4221	0.000271138	0.0720177	1.07811	No
ADHFE1	-1.46898	1.6065	-7.47585	0.000260359	0.0720177	1.05817	No
INTS1	0.693088	6.83434	8.12338	0.000162646	0.058132	1.0484	No
FAM236B	-4.50884	-3.7224	-9.97695	4.95931e-05	0.0392048	1.02039	Yes
SYT14	4.12418	-3.40938	9.3723	7.1397e-05	0.0507973	0.976514	No
KY	2.16533	2.90878	7.49319	0.000256988	0.0720177	0.974958	No
KLHDC8A	-1.50154	2.3898	-7.39348	0.000277085	0.0720177	0.953865	No
ELN	1.19648	7.59376	7.88996	0.000191984	0.0634282	0.943483	No
AC053503.6	4.62386	-3.53756	9.92394	5.11622e-05	0.0392048	0.939802	Yes
GSDMC	-1.32432	3.05921	-7.42959	0.000269606	0.0720177	0.934721	No
CSF1R	5.25704	-3.77479	10.7186	3.25586e-05	0.0392048	0.91492	Yes
DDX60	-1.08473	2.93356	-7.43336	0.000268837	0.0720177	0.894104	No
MGAT5B	1.79833	-0.0410326	7.18968	0.00032404	0.0756481	0.883273	No
ABHD12B	-4.15397	-2.65487	-8.47821	0.000127369	0.0573097	0.850132	No
ALDH1L1	-1.2326	2.95529	-7.38174	0.000279568	0.0720177	0.835101	No
ITGA1	3.85768	-3.851	8.81714	0.000101663	0.0552229	0.789342	No
FMOD	0.821458	7.11644	7.53233	0.000249559	0.0720177	0.702584	No
AC145212.1	0.89097	3.65841	7.12395	0.000341082	0.0784017	0.697757	No
NT5C1B-RDH14	-4.91406	-3.89533	-9.88086	5.24795e-05	0.0392048	0.682861	Yes
RRM2	0.865524	4.54873	7.25074	0.000309076	0.0756481	0.676719	No
KSR1	0.95561	3.60895	7.21574	0.000317554	0.0756481	0.649151	No
NOC2L	0.96332	5.57075	7.53008	0.000249979	0.0720177	0.645335	No
AP001781.2	-4.16842	-3.66464	-8.86948	9.82504e-05	0.0552229	0.622712	No
ZBTB32	-3.43793	-0.783754	-6.98342	0.000381084	0.0801815	0.585434	No
SNRPG	-0.80004	5.60191	-7.41561	0.000272473	0.0720177	0.529477	No
OR2A12	-4.12555	-4.3281	-8.70856	0.000109185	0.0555403	0.525703	No
LAMA4	0.779495	4.99288	7.06356	0.000357652	0.0801815	0.499412	No
GMPR	1.0169	2.94849	6.8816	0.000413433	0.0802899	0.472991	No
NDUFB2	-0.630333	6.1841	-7.22118	0.000316218	0.0756481	0.436575	No
CR2	1.17269	2.28915	6.76466	0.000454529	0.0853146	0.43489	No
FAM236A	3.70413	-4.15097	8.11668	0.000163412	0.058132	0.43447	No
COMTD1	-0.783957	4.13581	-7.03071	0.00036705	0.0801815	0.416896	No
SAGE1	2.71665	-1.84155	6.72603	0.000469119	0.0853146	0.410279	No
NCR3LG1	0.862655	4.64511	6.96605	0.000386391	0.0801815	0.364676	No
SLC25A41	-4.52856	-4.06765	-8.88098	9.75184e-05	0.0552229	0.359753	No
FOXD4L6	4.34472	-4.18557	8.63549	0.000114608	0.0555403	0.335122	No
HRK	0.877329	2.58183	6.67716	0.00048835	0.0853146	0.31009	No
UQCRH	-0.651015	8.52793	-7.20317	0.000320663	0.0756481	0.269305	No
MINAR1	0.89459	4.55055	6.94875	0.000391763	0.0801826	0.263165	No
EHD3	1.17159	2.25967	6.55115	0.000542236	0.0853146	0.255601	No
ABHD14A-ACY1	-3.44504	-3.78719	-7.56745	0.000243104	0.0720177	0.252176	No
DTX3L	-0.758464	4.26864	-6.87709	0.000414936	0.0802899	0.228234	No
NME4	-0.594784	5.05557	-7.0128	0.000372295	0.0801815	0.227233	No
ZNF883	5.75352	-1.25264	6.56146	0.00053758	0.0853146	0.206297	No
ZNF285	1.03067	2.14523	6.47699	0.000577112	0.0853146	0.191629	No
FCGRT	-0.559298	7.27944	-6.89537	0.000408878	0.0802899	0.16855	No
PSMB9	-2.16119	-0.0893356	-6.16982	0.000751646	0.0993836	0.105227	No
GALNT17	1.01152	3.80552	6.63508	0.000505631	0.0853146	0.0962665	No
BCL2A1	-2.09989	-0.753785	-6.15281	0.00076295	0.0999933	0.0872831	No
CPED1	-1.53199	1.1186	-6.19859	0.000732963	0.0977786	0.0734824	No
SERPINC1	3.41934	-4.27347	7.30432	0.000296596	0.0751091	0.0727441	No
TREX2	-0.970876	4.01318	-6.6133	0.000514853	0.0853146	0.0441824	No
COX7C	-0.495695	6.64837	-6.92853	0.000398148	0.0802899	-0.00247584	No
CACNA1D	0.655639	4.68992	6.56786	0.000534712	0.0853146	-0.0283623	No
HNF4G	-1.39789	0.589441	-6.06394	0.000825237	0.102749	-0.0310454	No
FBXO15	4.03818	-3.68051	6.86453	0.000419156	0.0802899	-0.0530828	No
EFR3B	0.714723	3.45279	6.37491	0.000629393	0.0870719	-0.0607984	No
CCDC83	3.27776	-4.31896	6.99802	0.000376686	0.0801815	-0.0697429	No
RCAN2	0.806479	3.84183	6.44022	0.000595351	0.0853146	-0.0745381	No
CTAGE8	-1.66723	0.362337	-5.95561	0.000909148	0.103146	-0.0764507	No
MOGAT2	2.91555	-4.22503	6.67279	0.000490113	0.0853146	-0.0876739	No
PAG1	0.607642	4.26097	6.48075	0.000575284	0.0853146	-0.123102	No
DNAH5	1.2688	1.55502	6.08458	0.000810265	0.102595	-0.124636	No
TTPAL	0.564049	5.00704	6.47473	0.000578215	0.0853146	-0.128121	No
NME1-NME2	-1.22118	1.57601	-5.95931	0.000906132	0.103146	-0.15257	No
PARP9	-0.918368	4.6702	-6.53932	0.000547633	0.0853146	-0.155386	No
COL4A2	1.08397	7.03172	6.59636	0.000522155	0.0853146	-0.164181	No
USP41	-3.47226	-4.14634	-7.03174	0.000366752	0.0801815	-0.164807	No
TRIM14	-0.723156	5.59933	-6.61499	0.00051413	0.0853146	-0.175007	No
C20orf202	2.18384	-1.90687	5.98549	0.000885069	0.103146	-0.177741	No
CRYBA1	3.08694	-3.89484	6.65496	0.00049738	0.0853146	-0.18707	No
TEAD1	0.692943	6.08414	6.59482	0.000522826	0.0853146	-0.209794	No
RTP3	-3.19456	-2.38182	-6.00991	0.000865931	0.103146	-0.224749	No
ZMYM3	0.520509	6.26063	6.61375	0.000514658	0.0853146	-0.23374	No
NEUROD2	-1.36069	0.88509	-5.80579	0.00104171	0.110926	-0.259755	No
FOXG1	2.26792	0.0855793	5.76917	0.00107737	0.110967	-0.264605	No
BTN3A3	-1.38016	1.8837	-5.94699	0.000916232	0.103146	-0.269804	No
CT45A8	2.92319	-4.23743	6.44053	0.000595194	0.0853146	-0.27271	No
CALML5	3.69034	5.67156	6.41932	0.000606012	0.0853146	-0.284485	No
AL353579.1	3.33885	-4.06151	6.73273	0.00046655	0.0853146	-0.289398	No
FAM110D	-1.12187	0.979192	-5.80869	0.00103895	0.110926	-0.29138	No
NDUFB11	-0.470661	5.53624	-6.50866	0.000561915	0.0853146	-0.297508	No
IFI44L	-2.24033	1.93538	-5.90671	0.000950181	0.10516	-0.314295	No
FBXW5	-0.478049	5.97456	-6.4886	0.000571486	0.0853146	-0.327118	No
CKAP5	0.621548	7.30219	6.42662	0.000602261	0.0853146	-0.327351	No
SARAF	-0.821346	5.30158	-6.42121	0.000605035	0.0853146	-0.331236	No
MMP10	-2.29837	0.455483	-5.63594	0.00121934	0.113864	-0.377135	No
CCNB2	0.752988	4.15275	5.98489	0.000885545	0.103146	-0.386008	No
HLA-DRB1	-1.85476	1.93974	-5.78654	0.00106028	0.110926	-0.390724	No
METTL7A	-0.737939	6.50903	-6.40972	0.000610981	0.0853146	-0.432324	No
WWC2	0.651811	4.90066	6.26486	0.000691912	0.0939805	-0.432638	No
PDZD3	-3.64914	-3.13828	-5.93634	0.000925073	0.103146	-0.47157	No
HSPB8	1.318	1.45117	5.69101	0.00115823	0.110967	-0.484783	No
TYMP	-0.940554	5.28172	-6.12062	0.000784872	0.101093	-0.519063	No
DPP10	0.837963	3.38386	5.83117	0.00101778	0.110926	-0.556734	No
SULF2	1.16431	3.07764	5.73548	0.00111141	0.110967	-0.570225	No
HLA-DPA1	-5.31532	-1.91842	-5.52996	0.00134755	0.120562	-0.580037	No
SHANK3	-3.50491	-4.37313	-6.51166	0.000560497	0.0853146	-0.582524	No
CABP7	1.51245	2.64291	5.68451	0.00116525	0.110967	-0.588524	No
CES1	-4.29989	-1.98971	-5.43159	0.00148042	0.125216	-0.589984	No
SYNDIG1L	-2.22494	-1.70808	-5.39928	0.00152724	0.125216	-0.598164	No
MT3	-3.03635	-0.352073	-5.35079	0.00160072	0.125605	-0.616769	No
NENF	-0.499959	5.88855	-6.10265	0.000797418	0.101831	-0.633423	No
CDSN	-3.49701	-4.42636	-6.42931	0.000600887	0.0853146	-0.643174	No
UBIAD1	0.718542	3.68292	5.81099	0.00103676	0.110926	-0.653907	No
SLC6A17	-0.770595	3.01775	-5.68379	0.00116604	0.110967	-0.656794	No
CYP26A1	1.66801	-0.60384	5.28608	0.00170509	0.125605	-0.674096	No
AP000295.1	3.45583	-4.38264	6.33451	0.000651564	0.0893122	-0.680598	No
IFITM1	-1.70197	0.632592	-5.3294	0.0016344	0.125605	-0.706376	No
ZIM2	1.43441	-0.503844	5.24769	0.00177064	0.125605	-0.709211	No
HOXD1	1.52794	-0.311273	5.26244	0.00174512	0.125605	-0.72879	No
TIMP4	-1.63708	-1.12427	-5.22234	0.0018155	0.12574	-0.733144	No
CMPK2	2.63106	-0.84486	5.21078	0.00183638	0.126439	-0.74561	No
CTSW	-3.36594	-4.53869	-6.19932	0.000732494	0.0977786	-0.747459	No
FA2H	-1.38823	0.154941	-5.26675	0.00173774	0.125605	-0.749108	No
TNFAIP6	-1.55216	-0.209941	-5.22164	0.00181674	0.12574	-0.74931	No
PLCB4	0.471189	6.7112	6.13516	0.000774881	0.100674	-0.750138	No
S1PR5	-1.01659	2.22654	-5.52189	0.00135794	0.120767	-0.752336	No
CSF3	-2.86072	-4.24349	-5.79788	0.00104929	0.110926	-0.763138	No
RGS16	0.968208	1.02687	5.32811	0.00163645	0.125605	-0.76779	No
TWSG1	-0.516182	6.30845	-6.00189	0.000872168	0.103146	-0.791588	No
RPS29	-0.553401	6.29813	-6.07257	0.000818936	0.102749	-0.799599	No
CRYAB	1.0725	7.36444	6.03233	0.000848772	0.103146	-0.832499	No
EPB41L2	1.07555	6.00638	6.0255	0.000853959	0.103146	-0.843583	No
OAS2	-1.88294	1.87817	-5.37003	0.00157109	0.125605	-0.855405	No
TEPP	-3.23411	-4.5427	-5.95897	0.000906408	0.103146	-0.859809	No
ARF5	-0.426241	7.84314	-5.98697	0.000883896	0.103146	-0.867157	No
NR5A1	3.11257	-3.65779	5.3559	0.00159278	0.125605	-0.867326	No
IFI6	-1.85535	6.08954	-5.95151	0.000912514	0.103146	-0.869672	No
EDAR	-1.18167	0.88672	-5.13845	0.00197334	0.129723	-0.88169	No
HSPB2	1.96735	-0.151389	5.10046	0.00204989	0.129757	-0.89864	No
LY6G6E	-2.81327	-4.01205	-5.49382	0.00139473	0.122581	-0.903443	No
RPL30	-0.508339	9.37657	-5.94399	0.000918715	0.103146	-0.910775	No
TEX29	3.21279	-3.54476	5.22991	0.00180197	0.12574	-0.911128	No
FBXO43	-1.43043	-0.352805	-5.05062	0.00215546	0.131987	-0.916546	No
FAM166C	2.87801	-2.59123	5.28512	0.0017067	0.125605	-0.918042	No
KRT77	3.02277	-4.18611	5.70975	0.00113823	0.110967	-0.918743	No
TLE6	1.12572	0.621592	5.13529	0.00197958	0.129723	-0.919261	No
NACAD	1.49423	0.601984	5.14461	0.00196124	0.129659	-0.925984	No
SFI1	-0.462773	4.94749	-5.75302	0.00109354	0.110967	-0.930541	No
PRKCD	0.500231	4.97667	5.65605	0.00119661	0.112443	-0.938082	No
PADI4	-1.6336	-1.44915	-4.99779	0.00227413	0.134832	-0.941744	No
CLDN23	-0.757055	4.18431	-5.5798	0.00128545	0.117828	-0.953264	No
ATP5MF-PTCD1	0.984398	2.83222	5.39494	0.00153367	0.125216	-0.968695	No
SLAMF7	3.10721	-4.41306	5.71711	0.00113048	0.110967	-0.970878	No
AC240274.1	0.511732	6.17021	5.88595	0.000968233	0.10637	-0.975315	No
RPL9	-0.585393	4.47834	-5.70396	0.00114437	0.110967	-0.981774	No
EXD3	-0.60558	3.76171	-5.42625	0.00148804	0.125216	-0.983393	No
HLA-DPB1	-4.61104	-2.08119	-5.02644	0.00220888	0.133962	-0.990427	No
CRY1	0.491505	4.74433	5.66993	0.0011812	0.111698	-0.993525	No
DDIT4L	-1.03039	2.45259	-5.31052	0.0016648	0.125605	-0.997049	No
SNRPE	-0.539318	5.1237	-5.70848	0.00113957	0.110967	-1.00459	No
WNK4	1.38827	0.278506	4.9819	0.00231126	0.134908	-1.01121	No
RPGR	-1.14242	1.86687	-5.10078	0.00204923	0.129757	-1.01318	No
ATP11A	0.639261	4.96213	5.59063	0.00127239	0.11735	-1.0156	No
IFITM2	-1.08335	3.45881	-5.40062	0.00152527	0.125216	-1.01954	No
ADAT3	-0.873852	2.01836	-5.24728	0.00177135	0.125605	-1.01975	No
PDGFRL	-0.698574	3.64727	-5.28826	0.00170145	0.125605	-1.03806	No
ECE1	0.483694	6.07784	5.71739	0.00113019	0.110967	-1.03984	No
XAGE1B	2.87069	-4.27276	5.46821	0.00142929	0.124157	-1.0438	No
ENAM	-2.17412	-3.39363	-5.05824	0.00213893	0.131928	-1.05138	No
COPA	0.442668	9.0539	5.78512	0.00106167	0.110926	-1.05305	No
GPR143	-0.760609	2.45087	-5.25168	0.00176369	0.125605	-1.05341	No
COL4A6	1.12685	0.772422	4.94897	0.00239039	0.137609	-1.05729	No
ECI1	-0.564532	6.18278	-5.68696	0.0011626	0.110967	-1.06539	No
CDK5	-0.481913	4.47217	-5.53781	0.00133755	0.120562	-1.07794	No
SLC52A1	-0.878022	4.24856	-5.53127	0.00134588	0.120562	-1.07795	No
PCDHB7	1.24627	0.0364994	4.93698	0.00241994	0.137763	-1.08127	No
NCOA6	0.423045	6.40033	5.74741	0.00109921	0.110967	-1.08225	No
EDNRA	1.62058	0.0793481	4.87571	0.00257765	0.140557	-1.09795	No
DDT	-0.470888	5.89964	-5.71471	0.00113301	0.110967	-1.10104	No
GAS2L3	0.496668	3.98753	5.47625	0.00141833	0.123926	-1.10232	No
ACADL	2.03338	-0.709834	4.82679	0.0027119	0.141673	-1.10434	No
RPL17-C18orf32	1.47831	1.02389	5.02367	0.00221509	0.133962	-1.10441	No
EGFR	0.459021	6.71636	5.53163	0.00134543	0.120562	-1.11362	No
LYNX1-SLURP2	-2.51062	-2.98417	-4.90185	0.00250898	0.139232	-1.11518	No
EGFLAM	1.42102	0.140732	4.89133	0.00253637	0.139323	-1.14439	No
NLRC5	-2.95023	-0.18495	-4.78375	0.00283655	0.143179	-1.14612	No
FUNDC1	-0.572131	4.33329	-5.50176	0.0013842	0.122375	-1.16806	No
EPHA10	1.01958	0.929157	4.98385	0.00230666	0.134908	-1.17282	No
IGSF9B	1.6561	-0.330611	4.79122	0.00281446	0.143179	-1.17805	No
NDUFC2	-0.4791	6.93575	-5.62349	0.00123366	0.114485	-1.18175	No
KCNQ3	0.673271	2.80065	5.15819	0.00193485	0.129057	-1.19843	No
SOCS2	1.41724	4.53152	5.40356	0.00152095	0.125216	-1.20174	No
SSX5	-3.00719	-4.57084	-5.38132	0.001554	0.125605	-1.21182	No
ASAH2	-0.973122	3.42816	-5.22209	0.00181594	0.12574	-1.21492	No
CRYAA	4.87869	-3.14838	4.82906	0.0027055	0.141673	-1.23824	No
ICAM2	-1.00609	1.93906	-4.94593	0.00239783	0.137609	-1.26815	No
OSGIN1	0.595306	4.42135	5.27526	0.00172329	0.125605	-1.28321	No
UNC79	1.43469	0.0217479	4.73014	0.00300095	0.146183	-1.29139	No
GOLGA8J	-1.02637	2.81087	-5.05513	0.00214567	0.131928	-1.3167	No
XAGE1A	2.87035	-4.53692	5.16339	0.00192485	0.128965	-1.32049	No
PON3	-1.13793	3.92469	-5.1766	0.00189971	0.127854	-1.33179	No
ARFGEF2	0.478818	6.67168	5.44287	0.00146445	0.125216	-1.33388	No
RPGRIP1	-2.13294	-2.68904	-4.69309	0.00312082	0.147866	-1.33641	No
DIO3	2.87276	-3.37571	4.72414	0.00301999	0.146183	-1.34073	No
NXF2	3.61036	-1.9803	4.57972	0.00352246	0.152548	-1.3496	No
MAPT	0.897851	3.79844	5.22105	0.00181781	0.12574	-1.36277	No
FMC1	-0.63026	3.8667	-5.00806	0.00225049	0.133962	-1.37589	No
TP53TG3D	1.27334	-0.0226555	4.66561	0.00321322	0.148917	-1.3814	No
CCL3L3	-2.90181	-4.54416	-5.11339	0.00202347	0.129754	-1.38712	No
METTL16	0.689553	5.29127	5.2522	0.00176279	0.125605	-1.40078	No
TMSB4X	-0.549046	8.33389	-5.40709	0.00151578	0.125216	-1.40259	No
AC007325.2	-0.773185	2.33729	-4.87667	0.00257508	0.140557	-1.42611	No
PLCXD2	1.09508	0.562619	4.63536	0.0033185	0.15019	-1.42901	No
SAMD13	-0.819581	3.84858	-5.12226	0.00200556	0.129754	-1.43409	No
LDHB	-0.557354	9.39646	-5.43129	0.00148084	0.125216	-1.44948	No
TRIM49C	2.91561	-3.40429	4.5956	0.00346287	0.151283	-1.45203	No
FAM220A	-4.95722	1.41565	-4.64322	0.0032908	0.15019	-1.45402	No
PAQR9	-3.86442	-3.58955	-4.57211	0.00355142	0.152916	-1.45829	No
OXT	-1.89982	-2.95207	-4.52417	0.00374025	0.156535	-1.46072	No
FARP1	0.770626	8.00017	5.36736	0.00157516	0.125605	-1.4717	No
SLC39A8	-0.625852	5.64351	-5.4012	0.00152442	0.125216	-1.47174	No
ELMO2	0.670978	4.8574	5.26086	0.00174784	0.125605	-1.4772	No
SPACA1	3.25913	-3.51238	4.50374	0.0038241	0.158271	-1.49391	No
HSPH1	0.510296	5.44809	5.34726	0.00160621	0.125605	-1.49865	No
C12orf57	-0.606643	6.71107	-5.44273	0.00146464	0.125216	-1.50007	No
KLHDC9	-1.23591	0.731461	-4.59758	0.00345548	0.151283	-1.50214	No
EPHB2	0.745392	2.93351	4.90245	0.00250745	0.139232	-1.50313	No
TUBB2B	1.10863	6.54605	5.32242	0.00164556	0.125605	-1.50638	No
SYT4	2.37926	-3.99511	4.64747	0.00327589	0.150138	-1.5081	No
WIZ	0.489379	5.34154	5.26765	0.00173621	0.125605	-1.5095	No
FOXF1	0.844805	1.56132	4.72639	0.00301285	0.146183	-1.51585	No
MAP2	0.415824	7.38988	5.36799	0.0015742	0.125605	-1.52223	No
MTRR	0.576454	4.77366	5.19914	0.00185766	0.126737	-1.5319	No
CLDN25	1.25452	-1.02449	4.42067	0.00418752	0.160915	-1.53456	No
SPOCD1	1.33912	-1.14313	4.41216	0.0042269	0.160915	-1.53559	No
CAPZA2	-0.397543	6.33048	-5.29281	0.00169387	0.125605	-1.5402	No
PI3	-1.89315	-1.68612	-4.38391	0.00436059	0.1615	-1.54377	No
PCDHA7	-1.03693	-0.0556873	-4.49208	0.00387294	0.159295	-1.5449	No
PHLPP1	0.659478	4.97272	5.12294	0.0020042	0.129754	-1.54603	No
HOXD3	3.46465	-3.12248	4.43424	0.00412559	0.160915	-1.54654	No
CCDC158	2.2251	0.308892	4.53015	0.00371608	0.1564	-1.55158	No
SAMHD1	1.20303	1.51876	4.70632	0.00307739	0.14737	-1.55197	No
HDC	-1.89928	-1.84315	-4.38334	0.00436334	0.1615	-1.55234	No
MYH2	2.33685	-0.966964	4.38367	0.00436178	0.1615	-1.56508	No
SLC8A2	1.66356	-0.982716	4.39412	0.00431172	0.1615	-1.57176	No
TMEM87A	-0.617068	7.72557	-5.3221	0.00164608	0.125605	-1.57847	No
TNFRSF19	0.498985	5.74147	5.10248	0.00204574	0.129757	-1.57875	No
CTC1	-0.932383	4.04268	-4.92758	0.00244343	0.138027	-1.59399	No
TIPARP	-0.494311	4.90183	-5.03477	0.00219031	0.133573	-1.60392	No
PAH	1.56377	-0.105922	4.44741	0.0040665	0.160596	-1.60521	No
CT45A5	4.32126	-2.74659	4.34617	0.00454665	0.163923	-1.6096	No
ATP6V0E2	-0.452542	6.41084	-5.2918	0.00169556	0.125605	-1.61696	No
THSD7B	1.48858	0.317686	4.46547	0.00398695	0.160564	-1.61714	No
NHLRC4	-0.7667	2.36732	-4.75881	0.00291172	0.144914	-1.62114	No
PSMB8	-1.36228	2.96911	-4.8345	0.00269022	0.14153	-1.6231	No
ATP6V0B	-0.409015	6.97032	-5.33519	0.0016252	0.125605	-1.6249	No
KRTAP21-2	2.56507	-3.80664	4.4276	0.0041558	0.160915	-1.62897	No
ADAMTS16	0.830797	1.85662	4.67816	0.00317064	0.148917	-1.64879	No
SLC10A2	1.91847	-3.13954	4.34178	0.00456884	0.163923	-1.65294	No
AC013489.1	0.757577	2.66574	4.71746	0.00304136	0.146584	-1.65579	No
MTSS1	0.484764	6.53013	5.15278	0.00194532	0.129178	-1.65977	No
SLC11A1	-1.08219	0.869057	-4.51778	0.00376625	0.156745	-1.66313	No
PRKCE	0.615746	3.26155	4.75314	0.00292912	0.144914	-1.66442	No
NDUFS5	-0.497593	6.54691	-5.18658	0.00188097	0.127743	-1.66874	No
ARNTL	0.501196	4.61896	4.93496	0.00242498	0.137763	-1.68207	No
MAF	-0.530587	5.96753	-5.20083	0.00185455	0.126737	-1.68557	No
NPY4R2	-1.09976	0.410623	-4.411	0.00423232	0.160915	-1.69318	No
NOVA2	1.32371	0.755707	4.46002	0.00401078	0.160596	-1.71075	No
SELENOH	-0.401984	5.8151	-5.11611	0.00201797	0.129754	-1.71415	No
ODF3B	-1.066	2.48464	-4.64135	0.00329737	0.15019	-1.71534	No
ATP5MG	-0.414881	7.78459	-5.24587	0.00177382	0.125605	-1.72411	No
SASH3	-2.16146	-2.31744	-4.19326	0.00539698	0.173411	-1.73606	No
PMEPA1	0.653385	7.58709	5.07618	0.00210057	0.131223	-1.74377	No
H1-2	0.700926	4.15649	4.94349	0.00240385	0.137609	-1.74394	No
TMEM200A	1.63426	-1.52689	4.18574	0.00544319	0.174147	-1.75624	No
GALNT7	0.797116	3.00558	4.6598	0.00323316	0.148917	-1.75773	No
RNF149	-0.34254	6.22918	-5.11976	0.0020106	0.129754	-1.75801	No
FAM214A	0.49237	5.00584	4.98179	0.00231152	0.134908	-1.7629	No
NFIL3	0.495218	4.75455	4.95288	0.00238084	0.137609	-1.77023	No
KASH5	-1.02733	2.79551	-4.65883	0.00323648	0.148917	-1.77062	No
CACNA1B	1.13047	0.192267	4.27088	0.00494496	0.167534	-1.77158	No
BTBD7	0.590779	4.41721	4.89553	0.00252539	0.139232	-1.77429	No
RPS16	-0.502867	8.65844	-5.17864	0.00189586	0.127854	-1.78005	No
HEXB	-0.3956	6.46451	-5.0964	0.00205826	0.129757	-1.78556	No
RNF103-CHMP3	3.17171	-3.11847	4.16833	0.00555177	0.174806	-1.79484	No
XYLT2	-0.398641	5.62449	-4.98538	0.00230306	0.134908	-1.7982	No
TCOF1	0.485457	5.43568	5.0096	0.00224697	0.133962	-1.79965	No
ZPLD1	-1.61429	0.0391363	-4.28208	0.00488331	0.167096	-1.80747	No
FLACC1	0.733695	1.56192	4.45117	0.00404979	0.160596	-1.80853	No
RXRG	-1.7575	-2.99416	-4.1281	0.00581222	0.177952	-1.82445	No
RPS2	-0.443041	9.77761	-5.07275	0.00210786	0.131223	-1.82502	No
SHROOM2	-0.57994	3.31667	-4.72311	0.00302327	0.146183	-1.84181	No
FAM167B	-0.866502	1.74963	-4.47813	0.00393224	0.160086	-1.84452	No
DLL1	-0.563717	3.85129	-4.66193	0.00322583	0.148917	-1.84721	No
PRPS2	-0.42277	5.5183	-5.0105	0.00224491	0.133962	-1.85141	No
MZT2A	-0.608685	4.01137	-4.79139	0.00281395	0.143179	-1.86091	No
RBM19	0.480822	4.6619	4.83454	0.00269011	0.14153	-1.8874	No
NPIPA2	-1.1385	-0.332445	-4.19437	0.00539018	0.173411	-1.88842	No
ATP6V1F	-0.603577	6.57817	-5.08522	0.00208154	0.130673	-1.8894	No
RPN2	0.422229	8.59341	5.05827	0.00213887	0.131928	-1.89314	No
CHRDL1	-1.00327	1.84029	-4.38251	0.00436735	0.1615	-1.90035	No
ROR1	0.587845	4.03966	4.78691	0.00282717	0.143179	-1.90379	No
TNNT1	0.766052	4.86732	4.83712	0.0026829	0.14153	-1.90541	No
CDC14B	0.818501	2.16876	4.40632	0.00425417	0.160915	-1.90681	No
POLR3G	-2.29106	1.42991	-4.35658	0.00449447	0.163923	-1.91204	No
PLA2G4A	-0.566992	4.10588	-4.73971	0.00297081	0.14601	-1.91768	No
TIA1	-0.413762	7.17719	-4.92572	0.00244811	0.138027	-1.91898	No
MAGEC2	2.18339	-2.58482	4.01295	0.00663599	0.183827	-1.92265	No
SLC15A5	2.33945	-3.9899	4.05311	0.00633476	0.183827	-1.9281	No
HLA-DRA	-6.62049	-0.163668	-4.03296	0.00648399	0.183827	-1.94104	No
PNMA5	1.54429	-1.76451	4.01139	0.00664802	0.183827	-1.9429	No
UQCC1	0.42144	6.06517	5.00936	0.00224752	0.133962	-1.94603	No
LZTR1	0.458659	4.99414	4.70646	0.00307695	0.14737	-1.95027	No
NUDT4B	4.15451	-1.73098	3.99024	0.00681343	0.183827	-1.95303	No
IL2RA	3.68783	-2.42466	3.98525	0.00685306	0.183827	-1.95323	No
SEMA3A	1.59868	0.358477	4.174	0.00551613	0.174611	-1.96103	No
SFTPA2	2.55578	-3.72282	4.02164	0.00656951	0.183827	-1.9626	No
MGAM2	1.35355	0.835734	4.2137	0.0052736	0.171662	-1.96363	No
TTI1	0.394203	4.90201	4.78975	0.00281878	0.143179	-1.96578	No
ERV3-1	0.398204	6.56764	4.81189	0.00275435	0.142891	-1.96891	No
WARS1	0.444336	6.35736	4.95282	0.00238098	0.137609	-1.97534	No
ZNF566	-0.484173	4.95289	-4.8031	0.00277973	0.143179	-1.97884	No
LEPR	0.50849	3.89055	4.6166	0.00338575	0.150871	-1.97946	No
CEBPD	-0.983444	4.27354	-4.75469	0.00292436	0.144914	-1.98043	No
CT45A3	4.0896	-2.80326	3.9627	0.00703569	0.185473	-1.98139	No
EPB41L4B	0.519489	5.36114	4.85862	0.00262366	0.14153	-1.98192	No
APH1B	0.57448	4.98928	4.77797	0.00285379	0.143564	-1.98427	No
ZNF528	1.04512	0.897106	4.22911	0.00518274	0.170188	-1.98761	No
POU5F1	-0.632029	5.02151	-4.81813	0.00273648	0.142459	-1.98986	No
PIGX	-0.63959	5.33656	-4.84883	0.00265046	0.14153	-1.99156	No
BX276092.9	3.24246	-3.51646	3.95594	0.0070914	0.186183	-2.00074	No
MYL10	-1.56264	-2.0495	-3.93844	0.00723809	0.187425	-2.01081	No
ABCB5	-0.986857	-0.435152	-4.03658	0.0064569	0.183827	-2.01207	No
OAS1	-1.22747	-0.0281664	-4.07443	0.00618106	0.183237	-2.01691	No
FGF10	-3.89153	-3.03598	-3.91579	0.007433	0.190719	-2.03207	No
SCN1B	-0.599041	3.20988	-4.49142	0.0038757	0.159295	-2.03927	No
KIF5A	1.4976	1.70665	4.31604	0.00470156	0.164511	-2.03936	No
TASOR	0.337647	5.71765	4.84749	0.00265416	0.14153	-2.04185	No
RAPGEF2	0.420693	5.09602	4.76591	0.00289011	0.144903	-2.04402	No
NDN	-1.63976	-2.35127	-3.89134	0.00764991	0.190931	-2.05671	No
CEP192	0.468837	5.43883	4.84965	0.00264819	0.14153	-2.05805	No
BICDL1	0.848924	3.31278	4.44652	0.00407044	0.160596	-2.0649	No
SLC6A11	0.89424	2.11849	4.32889	0.00463479	0.164096	-2.07503	No
EDF1	-0.480928	6.82364	-4.90005	0.00251365	0.139232	-2.08408	No
KRTAP5-7	2.07589	-3.05486	3.89965	0.00757543	0.190931	-2.0856	No
GALNT11	-0.607193	6.33377	-4.8977	0.00251975	0.139232	-2.09142	No
FAM221A	-3.85474	-2.59316	-3.84836	0.00804852	0.193333	-2.09498	No
GOLGA8M	-2.97412	-3.40387	-3.86147	0.00792456	0.192557	-2.0951	No
RPS15	-0.508149	7.22642	-4.91175	0.00248353	0.139232	-2.09985	No
ZNF667	2.52619	2.77888	4.38149	0.00437228	0.1615	-2.10331	No
SLC5A9	2.10928	-1.8271	3.84013	0.00812743	0.194603	-2.10726	No
FBXO31	-0.407194	5.21014	-4.74534	0.00295327	0.145626	-2.1111	No
SLC24A3	0.417741	5.817	4.84276	0.0026672	0.14153	-2.11204	No
ZBED6CL	-0.512993	4.10532	-4.55853	0.00360382	0.153426	-2.11324	No
AMY1B	2.54006	-0.95928	3.89022	0.00766005	0.190931	-2.11544	No
NXF2B	3.09909	-2.15757	3.82441	0.00828052	0.195347	-2.12697	No
TMPRSS11D	-2.33505	-4.22947	-3.88068	0.00774668	0.191628	-2.12763	No
RHPN2	0.412589	4.76594	4.65802	0.00323927	0.148917	-2.13052	No
THEM5	0.680102	2.2348	4.16459	0.00557547	0.174806	-2.13162	No
TBX5	1.31471	-1.76234	3.83094	0.0082166	0.194864	-2.13741	No
LHX8	-3.36499	-3.32581	-3.81175	0.0084062	0.196988	-2.14131	No
ANKH	0.68818	6.36244	4.84781	0.00265327	0.14153	-2.14813	No
CHAMP1	0.687607	4.65295	4.54835	0.00364366	0.154221	-2.14955	No
GPR37	-0.52536	3.27338	-4.40909	0.00424119	0.160915	-2.14993	No
CSF2RA	-1.09302	0.182126	-3.95456	0.00710291	0.186183	-2.16215	No
GAL3ST4	0.498489	4.92992	4.61464	0.00339286	0.150871	-2.16236	No
MAEL	-1.06636	0.236488	-3.99987	0.00673758	0.183827	-2.16259	No
KLF6	0.549535	6.19888	4.80108	0.0027856	0.143179	-2.16305	No
NCAN	2.33199	-2.52015	3.78434	0.00868561	0.198689	-2.16404	No
FGFBP2	-3.13695	1.30263	-4.08487	0.00610732	0.181854	-2.16599	No
GPX4	-0.451983	6.58502	-4.8411	0.00267182	0.14153	-2.16713	No
AMY1C	-2.45413	-0.276906	-3.85841	0.00795327	0.192557	-2.16813	No
FAT1	0.543562	7.7707	4.79524	0.00280264	0.143179	-2.16823	No
EPHB1	0.575978	3.40524	4.30211	0.00477521	0.165375	-2.16959	No
HYDIN	0.832243	1.12554	4.1403	0.00573185	0.176941	-2.17541	No
THUMPD2	0.776423	1.91212	4.1818	0.00546755	0.174181	-2.1757	No
SLC15A1	0.950973	3.62399	4.44143	0.00409322	0.160596	-2.17597	No
ADH6	1.47844	-1.51779	3.83153	0.00821077	0.194864	-2.1761	No
STK4	0.403678	5.53436	4.69112	0.00312734	0.147866	-2.17635	No
TMEM59L	1.5565	2.65361	4.32155	0.00467279	0.164273	-2.18686	No
UQCRQ	-0.450977	5.0292	-4.53927	0.0036796	0.155302	-2.18843	No
SLC35A3	-0.402161	5.69302	-4.69765	0.00310577	0.147851	-2.1959	No
CALML4	-1.02824	2.23561	-4.22935	0.00518129	0.170188	-2.2016	No
MALRD1	-1.944	-3.07787	-3.74003	0.00915919	0.201246	-2.20984	No
FGG	-3.38437	-3.96902	-3.77023	0.00883341	0.198689	-2.2106	No
OTX2	1.33035	-1.86606	3.75185	0.00903013	0.199585	-2.21167	No
TMA7	-0.344437	6.64458	-4.72865	0.00300566	0.146183	-2.21315	No
SPIRE2	-0.464035	4.26256	-4.39625	0.00430162	0.1615	-2.2189	No
RER1	0.383015	6.96517	4.75369	0.00292743	0.144914	-2.22231	No
S100A5	-0.986493	0.730536	-4.01048	0.00665504	0.183827	-2.2235	No
NUDT18	-0.816452	1.46464	-4.0353	0.00646647	0.183827	-2.23065	No
TSTD3	-0.807636	0.526046	-3.97009	0.00697526	0.185279	-2.23803	No
H3C4	-2.24544	-4.59113	-3.89936	0.00757798	0.190931	-2.23854	No
MFSD2B	2.94699	-3.35804	3.71989	0.00938387	0.202608	-2.23856	No
IFIT1	-0.886515	3.69887	-4.39914	0.00428795	0.1615	-2.2388	No
CIAO2A	-0.402182	5.72598	-4.56051	0.00359611	0.153426	-2.24392	No
LCE1C	2.17521	-4.57725	3.86403	0.00790055	0.192557	-2.24561	No
ADAMTS17	1.20171	5.76105	4.66151	0.00322728	0.148917	-2.25594	No
ARHGEF7	0.546238	6.19707	4.69721	0.00310723	0.147851	-2.25678	No
PAGE2B	2.77935	-1.80625	3.7239	0.00933869	0.202608	-2.25811	No
H3C11	-1.95285	-3.61706	-3.70825	0.00951644	0.204583	-2.26143	No
STC2	0.727974	6.87146	4.68288	0.00315479	0.148693	-2.26447	No
IL27RA	-0.827342	3.29607	-4.30248	0.00477324	0.165375	-2.27996	No
ZNF655	0.456787	4.73178	4.42291	0.00417726	0.160915	-2.28163	No
NUTM1	-2.15723	-3.89972	-3.70331	0.00957339	0.204756	-2.28517	No
PCSK1	-1.06274	-0.520497	-3.79419	0.00858398	0.198535	-2.28584	No
ABHD2	0.469151	6.93145	4.62896	0.00334129	0.15019	-2.28688	No
THAP1	-0.607999	3.14254	-4.2561	0.00502767	0.168527	-2.29042	No
VAMP3	0.484598	5.88595	4.62725	0.00334738	0.15019	-2.29547	No
MEGF9	-0.421128	5.69114	-4.52549	0.0037349	0.156535	-2.29565	No
ATP5MD	-0.547568	5.78099	-4.63306	0.00332669	0.15019	-2.29687	No
CFHR4	-1.46923	-0.665111	-3.7891	0.00863638	0.198689	-2.30103	No
HAUS7	-0.64992	5.46777	-4.55576	0.00361461	0.153426	-2.30509	No
NIBAN1	-0.603084	2.57287	-4.12232	0.00585072	0.178764	-2.30856	No
PDGFB	0.716663	7.26874	4.61787	0.00338115	0.150871	-2.31522	No
GJB1	-0.882231	1.08318	-4.0218	0.0065683	0.183827	-2.31599	No
PMF1	-0.350096	5.97402	-4.66429	0.00321773	0.148917	-2.32017	No
CXCR3	2.11279	-3.94797	3.66108	0.0100755	0.208651	-2.32702	No
LSS	0.353942	6.27076	4.62838	0.00334337	0.15019	-2.32766	No
RAB40AL	-1.21278	-1.83128	-3.66154	0.0100699	0.208651	-2.32877	No
AC023055.1	-1.99851	0.174286	-3.86722	0.00787083	0.192557	-2.32918	No
IRF1	-0.696831	2.16032	-4.04425	0.0063999	0.183827	-2.33174	No
RNASEK	-0.327881	6.05868	-4.609	0.00341342	0.151283	-2.34422	No
THEM4	-0.423757	5.08996	-4.57392	0.00354453	0.152916	-2.34527	No
RPS6KA6	-0.463207	4.64321	-4.48668	0.00389576	0.15947	-2.35341	No
TRIM5	0.573436	3.51618	4.23699	0.00513693	0.169428	-2.35555	No
NAT10	0.414342	6.38769	4.59986	0.00344704	0.151283	-2.36171	No
CFB	-4.66979	3.29697	-4.17443	0.00551346	0.174611	-2.36205	No
TECPR2	0.413566	5.16346	4.52045	0.00375534	0.156728	-2.36432	No
BCL2L14	-1.24706	2.80588	-4.11282	0.00591468	0.18001	-2.36463	No
AC000120.3	2.09946	1.92886	4.04827	0.0063703	0.183827	-2.3667	No
C10orf99	3.79955	-2.72221	3.59278	0.0109503	0.218554	-2.36844	No
NGRN	0.508671	4.57897	4.4711	0.00396253	0.160564	-2.38089	No
TMEM161B	-0.424508	4.40956	-4.35782	0.00448831	0.163923	-2.38289	No
PNMT	-1.36629	-2.09829	-3.58826	0.0110111	0.218554	-2.38496	No
AADACL2	-2.98574	-2.98595	-3.56942	0.0112685	0.22066	-2.39301	No
LIG4	0.573804	5.8272	4.58586	0.00349928	0.152428	-2.39639	No
MINAR2	-0.923778	-0.417447	-3.73648	0.00919834	0.201514	-2.40135	No
NCOA2	0.466522	6.75287	4.60256	0.00343709	0.151283	-2.4036	No
RPRD1B	0.332321	5.78489	4.58059	0.00351915	0.152548	-2.40528	No
NYAP1	1.01586	0.143912	3.79809	0.00854417	0.198535	-2.40727	No
TGIF2-RAB5IF	-0.885496	-0.200336	-3.72341	0.00934418	0.202608	-2.41143	No
ZNF284	0.76206	3.15841	4.22061	0.00523267	0.170814	-2.41189	No
RBP3	-1.19779	-1.23107	-3.63026	0.0104604	0.214291	-2.41469	No
ARSH	-1.19724	-1.03818	-3.65935	0.0100967	0.208651	-2.4169	No
IRS1	0.791609	3.72742	4.25314	0.00504441	0.168527	-2.41693	No
GRIN2A	0.950062	1.3179	3.96235	0.00703855	0.185473	-2.42357	No
CACNG4	0.796573	4.84399	4.42433	0.00417075	0.160915	-2.42388	No
CEBPA	-0.733791	4.68926	-4.44482	0.00407806	0.160596	-2.4312	No
CNTD1	-1.1965	-1.49472	-3.59503	0.0109202	0.218554	-2.43754	No
AC002456.2	-2.71834	-3.89549	-3.5277	0.0118624	0.225218	-2.44025	No
PIK3C3	0.359208	5.64228	4.49021	0.00388082	0.159295	-2.45059	No
FAM131A	-0.641176	5.47235	-4.46837	0.00397436	0.160564	-2.45598	No
ZIC3	1.74111	-1.30644	3.59356	0.0109399	0.218554	-2.46289	No
HCLS1	-1.59954	0.496011	-3.7815	0.00871512	0.198689	-2.46453	No
ASAP1	-0.346232	5.3957	-4.38294	0.00436529	0.1615	-2.46472	No
AMFR	-0.384454	5.99021	-4.50446	0.00382114	0.158271	-2.47019	No
STK24	0.499352	7.42568	4.59797	0.00345407	0.151283	-2.47329	No
RPS21	-0.65981	6.46234	-4.56476	0.00357969	0.153426	-2.48981	No
TMEM60	-0.474121	4.4824	-4.31043	0.0047311	0.165157	-2.49054	No
MINDY2	0.521112	4.38587	4.29604	0.00480766	0.165795	-2.49072	No
C19orf38	-1.0343	-0.0835204	-3.67496	0.0099074	0.208195	-2.49327	No
PRH1	-3.21041	-2.71957	-3.48019	0.012581	0.231188	-2.49641	No
ORM1	-2.76154	-3.25696	-3.46735	0.0127832	0.232785	-2.50236	No
BTN2A2	-0.490373	5.11545	-4.40827	0.00424505	0.160915	-2.5046	No
PROCA1	-0.793915	1.26517	-3.79964	0.00852839	0.198478	-2.50819	No
PCNX1	0.321206	5.83271	4.44776	0.00406493	0.160596	-2.51422	No
ADCK2	-0.458821	5.54241	-4.4818	0.00391655	0.159883	-2.51618	No
EPHX4	-1.09295	3.85727	-4.19515	0.00538542	0.173411	-2.5212	No
RPL39	-0.608936	7.30847	-4.55707	0.0036095	0.153426	-2.52176	No
AIF1	-1.83233	1.03333	-3.76231	0.0089176	0.19916	-2.52263	No
NSMCE4A	-0.545011	3.34445	-3.97337	0.00694859	0.185279	-2.53112	No
GCNT1	1.15404	4.12927	4.2648	0.0049788	0.167919	-2.53217	No
CRIP1	-0.457094	6.0087	-4.46546	0.00398697	0.160564	-2.53256	No
ABLIM1	0.383779	5.97942	4.28079	0.00489039	0.167096	-2.53462	No
TMEM204	-1.23344	0.382032	-3.70016	0.00960984	0.204756	-2.53576	No
ITPKB	0.356962	6.23305	4.27525	0.00492085	0.167096	-2.53942	No
INTS11	0.751707	4.5214	4.32284	0.00466612	0.164273	-2.53947	No
SPOCK1	1.10847	2.69829	4.04903	0.00636469	0.183827	-2.53947	No
FCGR2A	-1.20489	-0.720325	-3.57859	0.0111424	0.220143	-2.54097	No
TMEM191C	2.9851	-3.4513	3.42564	0.0134655	0.234758	-2.54647	No
FAM185A	-1.75052	0.288715	-3.68894	0.00974105	0.206149	-2.55021	No
OGDHL	0.704818	4.07817	4.19094	0.00541118	0.173495	-2.55482	No
MMS19	0.35444	5.12747	4.33309	0.00461318	0.16405	-2.55486	No
L1CAM	1.51393	2.54862	4.00797	0.00667448	0.183827	-2.55769	No
SMOX	-0.42384	4.59786	-4.33128	0.00462251	0.16405	-2.55843	No
HLA-F	-0.640671	4.61275	-4.31852	0.0046886	0.164442	-2.56039	No
PLBD1	-0.921979	3.21333	-4.10952	0.00593707	0.180296	-2.56089	No
TEX13C	1.96195	-1.63987	3.48597	0.012491	0.230981	-2.56176	No
ADCY7	0.709419	3.81885	4.17477	0.00551134	0.174611	-2.56611	No
TEP1	0.358069	5.41661	4.33484	0.00460421	0.16405	-2.56813	No
CD37	-1.94269	-2.03869	-3.44813	0.0130929	0.232882	-2.57311	No
TRIM43	-0.500641	2.98486	-4.02815	0.00652014	0.183827	-2.57313	No
C16orf91	-0.44184	3.82699	-4.14275	0.00571582	0.176812	-2.57505	No
CCDC114	-0.721362	1.34188	-3.73432	0.00922224	0.201598	-2.57811	No
RTN4RL2	0.777782	3.48077	4.13383	0.00577429	0.177201	-2.58018	No
CD320	-0.519406	4.93422	-4.34978	0.00452846	0.163923	-2.58338	No
SIPA1L1	0.674481	6.39719	4.44098	0.00409525	0.160596	-2.58634	No
AC002996.1	3.14282	-3.16687	3.38207	0.0142211	0.241727	-2.59576	No
PPP6R1	0.37465	7.06955	4.43135	0.00413871	0.160915	-2.6016	No
THBS1	0.787086	10.1577	4.40805	0.00424609	0.160915	-2.61008	No
ITPKA	-1.10992	-0.875182	-3.43031	0.0133872	0.23472	-2.61236	No
AP2B1	0.320929	8.47135	4.40776	0.0042474	0.160915	-2.61749	No
SLC12A9	0.499321	4.40611	4.248	0.00507367	0.168544	-2.62274	No
PIK3R4	0.343392	5.49874	4.2766	0.0049134	0.167096	-2.62836	No
RPL41	-0.606545	9.75415	-4.44597	0.00407291	0.160596	-2.62945	No
FOXD1	-0.465414	5.71765	-4.29451	0.00481593	0.165795	-2.63089	No
THBS4	0.992927	1.75781	3.85195	0.00801431	0.193132	-2.63362	No
SHISA8	-0.939488	1.59564	-3.83323	0.00819425	0.194864	-2.63444	No
DYNC2I1	-0.400786	7.30732	-4.45759	0.00402142	0.160596	-2.63501	No
POM121C	0.373605	5.85969	4.3384	0.00458603	0.163923	-2.63616	No
BIRC6	0.544216	6.13133	4.42451	0.00416993	0.160915	-2.63909	No
DHRS7B	-0.477827	4.22381	-4.15519	0.00563538	0.175413	-2.63995	No
DEUP1	-0.930199	0.0994788	-3.54341	0.0116348	0.224303	-2.64108	No
LPAR1	-0.739304	3.22889	-3.96028	0.00705558	0.185594	-2.64221	No
COL6A6	-1.74506	-1.66933	-3.40696	0.0137839	0.23837	-2.64606	No
SCCPDH	-0.605335	5.72847	-4.35764	0.00448917	0.163923	-2.64629	No
ARPP21	1.86045	-3.02747	3.33415	0.0151062	0.246997	-2.64775	No
TSC2	0.457514	5.70817	4.34103	0.00457265	0.163923	-2.64972	No
RPSA	-0.342559	8.4777	-4.38036	0.00437773	0.1615	-2.65178	No
TOX	0.423592	5.39227	4.22002	0.00523612	0.170814	-2.65531	No
SFMBT2	0.52828	5.805	4.35404	0.00450713	0.163923	-2.66004	No
PSTPIP1	-2.6595	-2.09752	-3.35752	0.0146672	0.244105	-2.66413	No
RAB31	0.717063	5.38145	4.33903	0.00458285	0.163923	-2.66448	No
CCL20	-1.22599	-1.21006	-3.45245	0.0130226	0.232785	-2.66533	No
BTF3	-0.319578	7.57792	-4.27798	0.00490581	0.167096	-2.67052	No
CHI3L2	-2.22411	4.81444	-4.16375	0.00558079	0.174806	-2.67295	No
TMEM159	-0.342426	6.38302	-4.34442	0.00455549	0.163923	-2.67349	No
CCDC74A	-0.883593	1.70687	-3.77107	0.0088245	0.198689	-2.67583	No
ZNF488	-0.541248	3.56109	-4.03436	0.00647348	0.183827	-2.6793	No
RAB39A	-1.05742	0.127292	-3.51998	0.011976	0.226497	-2.68209	No
UXT	-0.379578	4.84047	-4.24556	0.00508757	0.168544	-2.68269	No
SDK1	0.528028	3.7978	4.04678	0.00638124	0.183827	-2.68299	No
SLC25A52	2.2923	-3.18345	3.30601	0.0156539	0.249279	-2.68311	No
DYM	0.374288	6.24379	4.36965	0.00442987	0.163022	-2.68322	No
FCGR2B	2.34078	-3.61076	3.29866	0.0158006	0.250401	-2.68396	No
PHF20	0.354703	5.89306	4.13436	0.00577079	0.177201	-2.6867	No
TAPBPL	-0.493448	2.83051	-3.91331	0.00745464	0.190719	-2.69412	No
IL20RA	-2.25666	2.1111	-3.80904	0.00843336	0.196988	-2.70253	No
C17orf107	0.948057	1.22231	3.62056	0.0105848	0.214291	-2.71289	No
FGF23	-1.22615	4.5403	-4.16694	0.00556057	0.174806	-2.71575	No
HOXA2	1.10852	-0.877054	3.33548	0.0150809	0.246997	-2.7164	No
ITM2A	-0.694304	1.1271	-3.70452	0.00955939	0.204756	-2.72614	No
ABHD18	-0.375517	4.59603	-4.10706	0.0059538	0.18035	-2.73355	No
AAR2	0.409198	5.59138	4.3055	0.00475717	0.165375	-2.73433	No
CD69	-1.53179	-3.14798	-3.25839	0.016631	0.256658	-2.73509	No
TRAM2	0.436345	5.34594	4.28115	0.0048884	0.167096	-2.73628	No
TNFRSF18	-1.16342	1.13836	-3.69183	0.00970715	0.206015	-2.73644	No
MALL	-0.475486	6.84088	-4.30091	0.00478159	0.165375	-2.73891	No
TP53AIP1	1.31788	-1.65796	3.31977	0.0153836	0.248865	-2.74064	No
GUK1	-0.344835	7.39259	-4.34002	0.00457782	0.163923	-2.74073	No
FAM78B	-1.6564	-2.25899	-3.24708	0.0168727	0.258029	-2.74285	No
DNAJC11	0.590808	5.54139	4.25242	0.00504851	0.168527	-2.74342	No
TMED5	-0.372502	5.3288	-4.20978	0.00529702	0.172049	-2.74557	No
AL136295.1	4.67899	-1.43861	3.29682	0.0158376	0.250401	-2.75117	No
AL136295.20	4.67899	-1.43861	3.29682	0.0158376	0.250401	-2.75117	No
MRGPRE	2.25058	-2.59708	3.2492	0.0168271	0.258029	-2.75937	No
COPZ2	-0.389283	5.91434	-4.14594	0.00569507	0.176535	-2.7595	No
CCDC184	1.95093	-1.74717	3.31639	0.0154494	0.24899	-2.76498	No
RPAIN	-0.467069	3.72085	-3.98721	0.00683746	0.183827	-2.76694	No
SSTR1	2.79398	-3.86511	3.222	0.0174223	0.260047	-2.76695	No
CRACDL	0.729826	1.5214	3.69031	0.00972494	0.2061	-2.76942	No
SLC7A11	0.367559	4.80613	4.09604	0.00602948	0.181626	-2.76969	No
TPRKB	-0.463184	4.46613	-4.06898	0.00621999	0.1833	-2.77419	No
ATP6V1G1	-0.334174	6.58041	-4.32372	0.00466155	0.164273	-2.77442	No
ZNF615	-0.59271	3.95338	-4.00429	0.00670303	0.183827	-2.77963	No
CHD5	1.25637	-0.258219	3.43806	0.0132583	0.233926	-2.78757	No
RPL13A	-0.363834	9.79311	-4.1336	0.00577583	0.177201	-2.7888	No
AGTPBP1	0.309744	5.63151	4.20764	0.00530988	0.172093	-2.78964	No
STAC2	-0.850297	5.33764	-4.08448	0.00611008	0.181854	-2.79019	No
TRMO	-0.572693	3.71331	-3.99355	0.00678722	0.183827	-2.79446	No
CASQ1	-1.08422	-0.291592	-3.42627	0.0134549	0.234758	-2.79561	No
CDHR5	0.83742	0.685865	3.58583	0.011044	0.218554	-2.80095	No
HOXB4	-0.613009	4.28292	-4.08501	0.00610635	0.181854	-2.80422	No
ATP1A4	-1.85764	-4.66194	-3.23958	0.0170351	0.258139	-2.80633	No
LTC4S	-2.24346	0.612543	-3.50206	0.0122444	0.228394	-2.80884	No
ERICH2	1.1698	0.474	3.49493	0.0123531	0.230134	-2.81003	No
SIPA1L2	0.378725	5.00415	4.03019	0.0065048	0.183827	-2.81144	No
RNF128	-0.641598	3.17052	-3.86369	0.00790371	0.192557	-2.81199	No
POLI	0.5057	5.07569	4.09617	0.00602857	0.181626	-2.82094	No
PCDHB15	-0.581869	2.50977	-3.76325	0.00890756	0.19916	-2.82302	No
NANOS3	-1.65142	-3.1041	-3.17255	0.0185645	0.266703	-2.82549	No
SEC23B	0.281137	6.55483	4.24571	0.00508675	0.168544	-2.82774	No
HOOK3	-0.498399	5.79924	-4.19766	0.00537016	0.173411	-2.82832	No
MPL	0.869494	0.293722	3.51062	0.0121154	0.227801	-2.82975	No
APOO	-0.4366	4.47669	-3.97568	0.00692989	0.185223	-2.83271	No
MCCD1	-1.4171	-3.66531	-3.15724	0.0189344	0.26815	-2.8376	No
CBLL1	0.372821	5.49711	4.15987	0.00560544	0.174845	-2.83782	No
ZNF24	0.323617	7.71693	4.24103	0.00511358	0.169031	-2.83889	No
ATP5MPL	-0.296231	5.63226	-4.22466	0.00520881	0.170668	-2.84445	No
GRIN1	-1.7284	-0.272541	-3.37902	0.0142758	0.242128	-2.84631	No
IGBP1P2	-1.22603	-1.02393	-3.30729	0.0156285	0.249279	-2.84663	No
SLC7A4	1.16723	-1.77405	3.22302	0.0173996	0.259967	-2.85444	No
MTF2	-0.362273	6.14405	-4.25159	0.00505323	0.168527	-2.85707	No
RPL31	-0.371454	9.35395	-4.18381	0.00545507	0.174154	-2.86263	No
C5	-0.672789	4.72399	-4.05245	0.0063396	0.183827	-2.86408	No
SMC1B	-1.71631	4.33807	-3.99971	0.00673879	0.183827	-2.86434	No
ENPP4	-0.507017	5.33129	-4.087	0.00609238	0.181854	-2.86751	No
RGL4	-0.429545	4.13263	-3.86748	0.00786844	0.192557	-2.87215	No
HLA-A	-1.24285	8.01853	-4.26859	0.00495772	0.167587	-2.87315	No
NTNG1	-1.37488	-0.663261	-3.33505	0.015089	0.246997	-2.87346	No
LRRK1	0.987348	4.93862	4.11268	0.00591561	0.18001	-2.87403	No
NMI	-0.548006	3.25684	-3.77263	0.00880805	0.198689	-2.87826	No
PLAAT3	-1.17443	1.30759	-3.57178	0.011236	0.22031	-2.87861	No
ASB13	0.50476	4.51384	4.00678	0.00668374	0.183827	-2.87952	No
PGAP4	-0.785522	1.71941	-3.60813	0.0107466	0.216396	-2.88172	No
GPAT3	0.783252	2.32414	3.62526	0.0105243	0.214291	-2.88532	No
GUCY2C	-0.582593	1.86987	-3.62437	0.0105357	0.214291	-2.88541	No
GOLT1A	-0.546642	2.44988	-3.72257	0.00935368	0.202608	-2.88641	No
AOAH	-2.90345	-2.74248	-3.14294	0.0192871	0.270025	-2.88732	No
TSSK1B	-1.25116	-2.10441	-3.13705	0.0194343	0.270361	-2.88806	No
CAMTA2	0.509746	4.84662	4.02467	0.00654646	0.183827	-2.8892	No
TMCO6	-1.22982	1.74249	-3.63428	0.0104092	0.214221	-2.88968	No
GTF2H1	0.28625	6.36828	4.16883	0.00554866	0.174806	-2.89265	No
TRPV4	-0.469842	5.85944	-4.14794	0.00568212	0.1765	-2.89442	No
MMD	-0.55995	4.28893	-4.0144	0.00662487	0.183827	-2.89589	No
RPL35	-0.63145	7.76049	-4.25219	0.0050498	0.168527	-2.89644	No
C1R	-2.13071	4.79188	-4.03509	0.00646804	0.183827	-2.89811	No
ENTHD1	-1.57064	-3.96902	-3.10399	0.0202844	0.273751	-2.90054	No
KRTAP29-1	2.12354	-3.54248	3.10708	0.0202032	0.273669	-2.90093	No
DMXL2	0.338027	6.43983	4.06915	0.00621875	0.1833	-2.90128	No
CCNO	-1.32652	-1.24976	-3.20175	0.0178805	0.262641	-2.90173	No
CNTNAP4	4.00152	-1.20773	3.20825	0.0177321	0.262053	-2.90309	No
FBXO40	-1.01305	-0.894742	-3.30283	0.0157172	0.24982	-2.90357	No
LEP	-0.785922	-0.041606	-3.36841	0.0144675	0.243591	-2.90448	No
ALDH1A3	0.856522	4.6001	4.01127	0.00664898	0.183827	-2.90993	No
CFAP99	2.01212	-0.994065	3.23486	0.0171382	0.258139	-2.91158	No
ZNF891	-0.342099	4.78495	-4.00572	0.00669196	0.183827	-2.92219	No
CRYBG3	0.542342	4.55893	4.0278	0.00652284	0.183827	-2.92747	No
CDIN1	-0.879846	1.37072	-3.5459	0.0115991	0.223999	-2.92991	No
HOXB2	-0.457443	4.3038	-3.98646	0.00684346	0.183827	-2.93172	No
LCP2	-1.7236	-0.508555	-3.25763	0.0166471	0.256658	-2.9319	No
UBXN11	-0.430468	3.30126	-3.7752	0.008781	0.198689	-2.93272	No
BHMG1	1.41556	-3.04048	3.08597	0.0207649	0.276606	-2.93297	No
MINPP1	-1.43195	-2.27087	-3.12691	0.0196908	0.271634	-2.93538	No
HAUS4	-0.539699	4.67698	-3.99159	0.00680274	0.183827	-2.93646	No
FAM131C	1.01914	1.41236	3.57182	0.0112353	0.22031	-2.93808	No
ITLN2	2.7287	-3.62265	3.0703	0.0211924	0.277507	-2.93896	No
ANO5	0.514294	4.78247	4.03301	0.0064836	0.183827	-2.94829	No
SSBP1	-0.368809	7.08654	-4.16054	0.00560118	0.174845	-2.94857	No
LAGE3	-0.56597	4.38053	-3.98691	0.00683986	0.183827	-2.94858	No
SH3BP4	0.492308	5.72019	4.09083	0.00606567	0.181854	-2.95128	No
SYAP1	-0.29487	6.49871	-4.0505	0.00635387	0.183827	-2.95435	No
SLC35C2	0.329863	5.60511	3.95135	0.0071296	0.18623	-2.95643	No
GSAP	-0.495642	3.76306	-3.8222	0.00830234	0.195347	-2.95759	No
APOL3	-1.9214	-0.862037	-3.24609	0.0168939	0.258029	-2.95793	No
UGCG	-0.407807	4.48374	-3.98253	0.00687482	0.18408	-2.95962	No
SYNGR4	-2.06543	-3.24822	-3.0536	0.0216587	0.279208	-2.966	No
PTPN7	-2.81156	-2.69661	-3.07973	0.020934	0.276606	-2.96717	No
DOC2B	-0.793088	1.45765	-3.48906	0.0124433	0.230981	-2.96745	No
DLK1	-2.43366	-3.55961	-3.04001	0.0220464	0.280021	-2.97005	No
PIP5K1B	0.775437	0.966727	3.44349	0.0131687	0.233394	-2.97951	No
CDKL2	1.80267	-1.96496	3.08349	0.0208318	0.276606	-2.98107	No
TSPAN12	-0.828707	5.58878	-4.10572	0.00596297	0.18035	-2.98264	No
FAM160B2	-0.747099	3.92114	-3.85783	0.00795874	0.192557	-2.98342	No
SPTY2D1	0.319139	6.55918	3.96931	0.00698159	0.185279	-2.9846	No
AC005697.1	-1.50706	-2.74755	-3.07062	0.0211835	0.277507	-2.98857	No
ZNF467	-0.402537	4.05128	-3.88084	0.0077452	0.191628	-2.99193	No
FAM135A	0.939039	4.14226	3.9083	0.00749873	0.190931	-2.99221	No
PKD1L2	-1.11591	-1.60602	-3.14031	0.0193525	0.270025	-2.99456	No
CEMIP2	0.433087	4.15075	3.75703	0.00897415	0.199585	-2.99626	No
TMEM63C	0.534344	4.48403	3.9435	0.00719536	0.187204	-2.99653	No
CCDC200	-0.710675	1.29719	-3.473	0.0126937	0.231855	-3.00464	No
GJB2	0.565744	6.26409	4.06937	0.00621718	0.1833	-3.00556	No
RNF170	-0.596442	4.91848	-3.96606	0.00700807	0.185323	-3.00756	No
TMEM238L	-1.94762	-3.27832	-3.01794	0.0226921	0.283955	-3.01083	No
GOLGA8N	-0.570729	5.83249	-4.05546	0.00631766	0.183827	-3.01184	No
ZNF385B	-1.38837	0.85288	-3.42952	0.0134004	0.23472	-3.0135	No
FAM174A	-0.508325	4.37243	-3.88938	0.0076676	0.190931	-3.0243	No
TCEAL8	-0.527143	5.91055	-4.0594	0.00628899	0.183827	-3.02728	No
SIGLEC10	0.68769	1.93398	3.52904	0.0118428	0.225218	-3.03336	No
SYTL1	-0.527758	5.67398	-4.04321	0.00640758	0.183827	-3.03494	No
EXO5	-0.376948	4.45931	-3.79125	0.0086142	0.198689	-3.03617	No
B3GAT3	-0.379187	5.92513	-4.0939	0.00604432	0.181707	-3.0382	No
AL139011.2	-1.68064	-3.00391	-2.98379	0.0237318	0.288272	-3.03836	No
CDH8	1.53891	-0.59862	3.19529	0.0180294	0.26332	-3.03954	No
TNIP2	-0.388194	4.6619	-3.81339	0.00838978	0.196988	-3.04063	No
TUBB4A	1.57439	2.06275	3.56421	0.0113408	0.221785	-3.04487	No
OSER1	0.297115	5.59484	4.05182	0.00634423	0.183827	-3.05177	No
ZNF460	0.503155	3.16487	3.68155	0.00982862	0.207122	-3.05247	No
CLEC7A	-1.07616	4.39391	-3.86574	0.00788463	0.192557	-3.05542	No
GRK3	0.286538	5.62559	3.99628	0.00676576	0.183827	-3.05583	No
CYBA	-1.08514	1.60958	-3.45257	0.0130206	0.232785	-3.05586	No
PCK1	-3.67371	-0.816209	-3.14111	0.0193326	0.270025	-3.05605	No
FAM153B	-2.63861	-4.19319	-2.9545	0.0246647	0.292009	-3.05816	No
PRODH	-1.26619	-1.52824	-3.10838	0.0201694	0.273458	-3.06323	No
B4GALT4	-0.350969	6.07407	-3.91149	0.00747062	0.190801	-3.06484	No
AC231657.3	1.75456	-2.11896	3.0394	0.0220639	0.280021	-3.07581	No
TTC30B	0.609861	3.33173	3.70446	0.00956012	0.204756	-3.07753	No
GRHL2	2.12514	4.20369	3.77808	0.00875087	0.198689	-3.07908	No
SALL3	1.76343	-1.87082	3.04139	0.0220069	0.279834	-3.08299	No
SLC45A1	1.25253	-0.64111	3.18776	0.0182047	0.264074	-3.08425	No
CDYL2	0.497608	4.46448	3.88566	0.00770128	0.191138	-3.08511	No
CORO2A	-0.32709	4.59945	-3.89379	0.00762786	0.190931	-3.08881	No
P2RY6	-0.700211	0.940071	-3.36393	0.0145493	0.243591	-3.08966	No
YWHAQ	0.360495	8.71039	4.0394	0.00643589	0.183827	-3.08976	No
KRTAP1-5	2.31734	-3.98238	2.93185	0.0254131	0.295609	-3.0915	No
CRTAP	-0.386415	5.82641	-4.00065	0.00673145	0.183827	-3.09179	No
UBR4	0.338767	7.55273	4.05689	0.00630719	0.183827	-3.09253	No
TBXAS1	-0.919598	-0.697904	-3.15272	0.0190451	0.268904	-3.09743	No
NDUFA13	-0.549311	6.49073	-4.07524	0.00617533	0.183237	-3.09788	No
MX1	-1.27213	5.24237	-3.97013	0.00697495	0.185279	-3.09862	No
AVPR2	-2.08515	-3.28675	-2.94323	0.025034	0.294532	-3.10349	No
NDUFS7	-0.421543	4.41447	-3.86599	0.00788226	0.192557	-3.11279	No
MOGAT1	1.63882	-2.49802	2.98256	0.0237702	0.288272	-3.11332	No
FRG2	-1.03672	-1.33184	-3.05251	0.0216897	0.27927	-3.11663	No
AS3MT	-1.00553	4.09976	-3.80521	0.00847198	0.197472	-3.11997	No
RPAP1	0.395629	4.11189	3.66327	0.0100488	0.208651	-3.12395	No
UBE2QL1	0.53263	3.1388	3.61763	0.0106227	0.214769	-3.12706	No
WTAP	-0.319118	6.65722	-3.94242	0.00720448	0.187204	-3.12781	No
U2AF1	0.534606	2.41153	3.52829	0.0118538	0.225218	-3.12956	No
CCM2L	0.932205	-0.282166	3.14158	0.0193209	0.270025	-3.13145	No
PIGT	0.3952	6.69957	4.01986	0.00658309	0.183827	-3.13399	No
LDLRAD2	2.25128	-0.636726	3.12626	0.0197076	0.271634	-3.13414	No
ADRA1B	1.05879	-0.658598	3.14484	0.0192397	0.270025	-3.13652	No
PTGS2	-1.01308	0.463676	-3.23503	0.0171345	0.258139	-3.13899	No
EIF5AL1	-0.785724	1.21696	-3.36265	0.0145727	0.243591	-3.14074	No
SLC25A1	-0.408828	6.67444	-4.00937	0.00666364	0.183827	-3.14144	No
UNC5D	-0.963489	-0.0760929	-3.20328	0.0178454	0.262641	-3.14556	No
CASP5	-2.42814	-4.30894	-2.87396	0.0274392	0.300302	-3.14629	No
SCAMP5	0.555601	5.14804	3.89722	0.00759709	0.190931	-3.14911	No
GSTO1	-0.632374	4.52821	-3.85237	0.00801033	0.193132	-3.14911	No
DNTTIP1	0.384331	4.44267	3.79527	0.00857299	0.198535	-3.15	No
CTSL	-0.415928	5.6241	-3.95152	0.00712812	0.18623	-3.15019	No
SUPT20H	0.871906	2.16881	3.447	0.0131112	0.232886	-3.15049	No
DROSHA	0.500182	6.41685	3.98766	0.00683388	0.183827	-3.15241	No
MYBPC3	-2.2538	-3.94929	-2.87725	0.0273197	0.300302	-3.15324	No
ODF3	2.392	-3.92462	2.87467	0.0274133	0.300302	-3.15654	No
XIRP1	1.58678	-1.90534	2.99448	0.023401	0.287529	-3.15748	No
SELPLG	1.82725	-3.1558	2.87625	0.0273559	0.300302	-3.15784	No
ASPRV1	-0.774516	0.410097	-3.23832	0.0170625	0.258139	-3.15827	No
SMS	-0.372605	6.127	-4.00863	0.00666938	0.183827	-3.15903	No
OR51L1	-1.79725	-2.45215	-2.92999	0.0254758	0.295609	-3.16077	No
AC009412.1	-2.85553	-4.08587	-2.86283	0.0278485	0.301521	-3.16211	No
SYCE3	-0.799447	-0.762764	-3.07934	0.0209444	0.276606	-3.16421	No
CCIN	-1.55109	-3.11357	-2.89168	0.0268014	0.299198	-3.16633	No
WSCD1	2.75135	-1.04671	3.04608	0.0218724	0.279514	-3.16773	No
PRPS1	-0.334793	4.75648	-3.77444	0.00878896	0.198689	-3.16914	No
CDH13	1.14713	4.58125	3.8272	0.0082531	0.19511	-3.17333	No
AC133551.1	1.16032	-1.1456	3.05111	0.0217293	0.27927	-3.17496	No
CKM	1.09302	-0.684966	3.11535	0.0199879	0.271985	-3.17507	No
FOXN4	-1.1633	-1.88648	-2.95215	0.0247412	0.292321	-3.17553	No
GPR176	0.56463	3.06438	3.60067	0.0108451	0.217792	-3.17665	No
AMBP	-1.4939	-2.16859	-2.95957	0.0245003	0.291451	-3.17673	No
FIBIN	-0.655375	0.561675	-3.2093	0.0177082	0.261959	-3.18072	No
ISG20	-0.484755	2.34282	-3.4506	0.0130525	0.232785	-3.18209	No
NUDT13	-0.593961	2.9398	-3.58998	0.010988	0.218554	-3.18362	No
CA7	-2.25027	-3.85955	-2.84773	0.028414	0.302034	-3.18966	No
SESN1	-0.492721	4.38015	-3.78487	0.00868005	0.198689	-3.1906	No
PRRG3	-0.404057	5.51678	-3.89365	0.00762908	0.190931	-3.1917	No
FAM229A	-0.69696	0.695213	-3.17988	0.0183901	0.265459	-3.19173	No
VGLL4	-0.481402	7.67416	-3.99658	0.0067634	0.183827	-3.19401	No
XKRX	-0.929366	0.0330397	-3.17325	0.0185476	0.266703	-3.19709	No
PSAP	-0.307345	10.5356	-3.91763	0.00741694	0.190719	-3.19749	No
NKAIN3	-2.86301	-3.31422	-2.85399	0.028178	0.301521	-3.20132	No
AP3D1	0.336447	6.59363	3.96634	0.00700579	0.185323	-3.20228	No
LRRC8C	0.621387	3.81461	3.66725	0.0100004	0.208651	-3.21192	No
YKT6	0.33324	6.57575	3.899	0.00758122	0.190931	-3.21283	No
CARD6	-0.476361	3.07878	-3.50905	0.0121389	0.227801	-3.21547	No
TRIM58	0.463262	3.86118	3.66042	0.0100836	0.208651	-3.21832	No
EXOC3L1	-0.720189	2.12525	-3.41887	0.01358	0.236204	-3.21944	No
PCDH1	0.316029	5.68675	3.76034	0.0089387	0.199333	-3.2197	No
NLGN1	-0.834356	2.7002	-3.44942	0.0130719	0.232785	-3.21989	No
CD163	2.45127	-3.82841	2.81773	0.0295743	0.304109	-3.2226	No
SETBP1	0.677364	1.99417	3.33923	0.0150096	0.246997	-3.22483	No
DGAT2	-0.47071	5.78986	-3.87121	0.00783382	0.192557	-3.22565	No
TDRD10	1.10994	-1.8954	2.91934	0.0258369	0.296035	-3.22676	No
ZNF415	1.54072	2.45509	3.45944	0.0129096	0.232785	-3.2272	No
AMOTL2	0.543027	5.74781	3.91709	0.00742162	0.190719	-3.2273	No
LBR	0.318442	5.43447	3.85802	0.00795691	0.192557	-3.23053	No
CHI3L1	-1.22398	6.65726	-3.86287	0.0079114	0.192557	-3.23386	No
ZNF530	-0.609725	1.54685	-3.31442	0.0154881	0.24899	-3.23474	No
NLRP3	0.953814	1.21365	3.30538	0.0156665	0.249279	-3.23601	No
PAGE2	1.98794	-1.54146	2.95189	0.0247497	0.292321	-3.23795	No
FSIP2	-0.635925	3.30437	-3.54556	0.011604	0.223999	-3.24124	No
DMBX1	0.98475	0.0429899	3.14348	0.0192734	0.270025	-3.24239	No
IFI27	-0.982755	1.07434	-3.24655	0.0168842	0.258029	-3.24376	No
CYFIP2	0.478783	3.71419	3.47435	0.0126725	0.23175	-3.24382	No
EGFL7	-0.424333	5.20238	-3.80858	0.00843803	0.196988	-3.24648	No
PRAMEF14	1.25902	-1.27097	2.99091	0.0235109	0.288272	-3.24692	No
NLGN3	1.01535	-0.0472198	3.10198	0.0203376	0.273751	-3.2481	No
SLC15A4	-0.360775	4.12883	-3.69303	0.00969302	0.206008	-3.24852	No
NUP214	0.354734	5.87699	3.89646	0.00760394	0.190931	-3.24985	No
MOG	1.05144	0.384214	3.18692	0.0182244	0.264104	-3.25131	No
C1GALT1C1	-0.417616	4.72571	-3.77201	0.00881458	0.198689	-3.25146	No
OR2L3	1.31773	-2.8229	2.83066	0.0290682	0.303712	-3.25532	No
MLXIPL	-0.760198	2.00338	-3.35756	0.0146665	0.244105	-3.25557	No
CCDC153	-0.737925	0.514372	-3.1978	0.0179715	0.262733	-3.25588	No
HCK	1.41327	-0.132562	3.11657	0.0199563	0.271985	-3.25743	No
INKA1	-1.07651	-0.578685	-3.04473	0.0219109	0.279514	-3.25846	No
NBPF19	0.363838	6.38425	3.84307	0.00809916	0.194237	-3.25929	No
HYI	-0.949452	3.378	-3.56148	0.011379	0.22195	-3.25987	No
TBC1D3L	-0.319423	6.32065	-3.8572	0.00796469	0.192557	-3.26062	No
GOLM1	-0.577625	7.70139	-3.90037	0.00756897	0.190931	-3.26153	No
DSC2	0.473379	9.06161	3.94765	0.00716052	0.186711	-3.26295	No
MAGEL2	1.36575	-2.66531	2.85184	0.0282588	0.301521	-3.2641	No
SLC25A16	-0.339166	5.49014	-3.82222	0.00830219	0.195347	-3.26502	No
GGTLC3	1.66116	-3.22224	2.78074	0.0310753	0.311619	-3.26544	No
OR8K3	2.20288	-4.06227	2.76662	0.0316698	0.313628	-3.26919	No
PRR5L	0.941266	1.27605	3.26356	0.0165218	0.255541	-3.27093	No
CLDN15	0.371463	4.32929	3.59186	0.0109627	0.218554	-3.27693	No
NOG	-0.693773	3.40437	-3.47917	0.0125969	0.231188	-3.27875	No
HPCAL4	1.17983	-2.72025	2.78687	0.030821	0.310937	-3.27996	No
RIOX2	0.339025	4.91469	3.76424	0.00889695	0.19916	-3.28267	No
HCCS	-0.327398	5.19048	-3.78065	0.00872399	0.198689	-3.28306	No
SOX21	2.05575	-2.13793	2.86603	0.0277302	0.301102	-3.28849	No
GNRHR	1.15509	0.407761	3.16555	0.0187326	0.26709	-3.29012	No
PRSS37	1.27921	-2.6362	2.80175	0.0302133	0.307924	-3.29105	No
ATP2A2	0.489023	7.60508	3.93849	0.00723768	0.187425	-3.29532	No
TRIM38	-0.493623	6.32038	-3.9145	0.00744424	0.190719	-3.29602	No
TDRP	-0.328017	4.92421	-3.68156	0.00982852	0.207122	-3.29965	No
ATP11B	-0.358132	7.94492	-3.8663	0.00787941	0.192557	-3.30101	No
SCN2A	-3.86923	-1.88485	-2.8371	0.0288193	0.303232	-3.30133	No
SPDYC	1.35833	-4.17175	2.73083	0.0332315	0.316717	-3.30144	No
RPS23	-0.44553	7.12986	-3.91408	0.00744794	0.190719	-3.30325	No
ECEL1	0.577062	1.383	3.20217	0.0178709	0.262641	-3.30445	No
BORCS5	-0.311381	4.65429	-3.69925	0.00962043	0.204756	-3.30561	No
DYRK2	0.397005	5.04961	3.77428	0.00879073	0.198689	-3.30663	No
TGFB1	0.489164	3.08512	3.38785	0.0141183	0.241076	-3.30735	No
YPEL3	-0.415781	5.34971	-3.83476	0.00817934	0.194864	-3.30739	No
SNAI2	-0.279431	5.51612	-3.7856	0.00867255	0.198689	-3.30816	No
SIX1	-0.573566	3.4453	-3.4535	0.0130054	0.232785	-3.30971	No
TMPRSS3	0.700088	3.91902	3.60134	0.0108362	0.217792	-3.31396	No
SETX	0.342085	6.204	3.89248	0.0076396	0.190931	-3.31747	No
CEP57	-0.303237	6.19087	-3.8311	0.00821498	0.194864	-3.31832	No
ACAP1	-1.45367	-2.66837	-2.74883	0.0324361	0.313628	-3.32039	No
XPO1	0.415419	7.57048	3.91893	0.00740558	0.190719	-3.32087	No
ZNF215	0.727451	2.2841	3.39659	0.0139643	0.239669	-3.32306	No
LMAN1	0.3127	7.80569	3.72223	0.00935751	0.202608	-3.32604	No
ENPP2	-1.94885	1.78036	-3.27608	0.0162604	0.253333	-3.32701	No
RPL23A	-0.393467	8.78716	-3.90696	0.00751053	0.190931	-3.32708	No
GPR180	0.338978	6.44073	3.88799	0.00768018	0.190931	-3.33032	No
TNS4	1.04073	3.20552	3.46024	0.0128969	0.232785	-3.33084	No
ODF3L1	1.07271	-1.8435	2.78163	0.0310383	0.311619	-3.33133	No
ARRDC5	-1.37826	-3.26272	-2.75588	0.03213	0.313628	-3.33259	No
HSD17B6	-0.597442	1.5571	-3.18019	0.0183826	0.265459	-3.3347	No
CTAG1B	1.50925	-4.51896	2.69556	0.034851	0.320775	-3.33683	No
HOXB8	-0.798005	3.49994	-3.55018	0.0115382	0.223595	-3.34175	No
OXGR1	-1.65108	0.317946	-3.11185	0.0200788	0.272973	-3.34198	No
GSC2	1.97893	-3.62338	2.72657	0.0334227	0.317024	-3.34277	No
EPGN	1.58395	-2.19589	2.80942	0.0299049	0.306243	-3.34326	No
STXBP5L	1.09277	0.22666	3.07272	0.0211256	0.277507	-3.3435	No
PHPT1	-0.528231	4.21956	-3.65974	0.010092	0.208651	-3.34422	No
GDAP1L1	0.966135	-0.727214	2.96237	0.0244102	0.291275	-3.34444	No
KLK2	-0.802226	-0.347211	-3.03776	0.0221113	0.280208	-3.34467	No
IFI30	-0.665213	4.10988	-3.61361	0.010675	0.215242	-3.34668	No
FP565260.1	0.320748	4.66845	3.69966	0.00961573	0.204756	-3.34752	No
ZDHHC5	0.315089	7.15383	3.73704	0.00919214	0.201514	-3.34819	No
MLLT11	-0.388273	4.44865	-3.59012	0.0109861	0.218554	-3.34858	No
EPB41L1	0.323101	7.02082	3.89316	0.00763356	0.190931	-3.34963	No
GTF2IRD2B	0.408039	5.34595	3.75229	0.00902535	0.199585	-3.3504	No
CA13	-0.540429	5.48105	-3.76929	0.00884331	0.198689	-3.35212	No
TMEM211	-0.99252	-1.92686	-2.82102	0.0294447	0.303881	-3.35565	No
KCNJ1	-1.09561	-1.74917	-2.78072	0.0310764	0.311619	-3.35612	No
PPAN-P2RY11	-0.499744	2.1994	-3.36252	0.0145752	0.243591	-3.35799	No
BLOC1S1	-0.546156	5.12111	-3.744	0.00911558	0.200871	-3.35845	No
ATRX	-0.267377	6.91539	-3.80925	0.00843126	0.196988	-3.36018	No
GSTT2B	-1.57681	-2.31838	-2.78996	0.0306937	0.310566	-3.36026	No
OR1F1	-1.28787	-3.27832	-2.73268	0.0331486	0.316717	-3.3641	No
CYP51A1	0.274092	8.23608	3.8332	0.00819451	0.194864	-3.36592	No
BARX1	-0.833497	5.84705	-3.82874	0.0082381	0.195064	-3.36677	No
AP000350.13	-1.35721	-2.87418	-2.75368	0.032225	0.313628	-3.36743	No
AP000350.4	-1.35721	-2.87418	-2.75368	0.032225	0.313628	-3.36743	No
PLIN1	-1.69676	2.34459	-3.33733	0.0150457	0.246997	-3.36911	No
NCF1	-1.06577	-1.04267	-2.90225	0.0264283	0.298569	-3.36922	No
METTL27	-0.534909	1.35818	-3.19313	0.0180795	0.263407	-3.36969	No
KIF1B	0.615647	6.56327	3.84907	0.00804174	0.193333	-3.37141	No
ZNF727	-1.12393	1.63512	-3.23603	0.0171125	0.258139	-3.37141	No
FOXO3B	0.810417	0.753368	3.12333	0.0197823	0.271985	-3.37262	No
ALPL	0.768579	0.486448	3.05796	0.0215359	0.279109	-3.37454	No
USP2	0.409174	4.2077	3.53032	0.0118241	0.225218	-3.37489	No
ABCD2	-1.48583	1.44093	-3.2364	0.0171044	0.258139	-3.37647	No
CYP4F12	-1.79575	-1.15625	-2.8984	0.0265634	0.298569	-3.37728	No
FAAP24	-0.452384	2.80499	-3.32144	0.015351	0.248865	-3.37882	No
CD83	-0.407725	3.99542	-3.57197	0.0112333	0.22031	-3.37997	No
UBE2L5	0.878778	-1.00679	2.91944	0.0258335	0.296035	-3.38678	No
ZNF714	-0.390781	3.92121	-3.50821	0.0121516	0.227801	-3.38929	No
PRKCQ	0.830235	0.544814	3.10933	0.0201444	0.273367	-3.38988	No
FGF22	-0.915868	-2.2473	-2.78877	0.0307427	0.310566	-3.39114	No
TPRG1L	0.426118	6.22227	3.79549	0.00857077	0.198535	-3.39153	No
RAD51AP2	0.561369	2.4229	3.35729	0.0146715	0.244105	-3.39282	No
LYZ	-1.00721	-1.17557	-2.89198	0.0267906	0.299198	-3.39717	No
OVCA2	-0.374114	4.22329	-3.45482	0.0129841	0.232785	-3.3998	No
MMP3	-2.04407	0.0425593	-2.9755	0.0239919	0.289798	-3.40064	No
DUSP26	-1.15978	-0.870628	-2.92312	0.0257081	0.295808	-3.40217	No
ABT1	-0.344436	5.18967	-3.74281	0.00912868	0.200871	-3.40655	No
THOC6	-0.524173	4.04603	-3.53594	0.0117424	0.225218	-3.41047	No
H4C3	1.61924	-2.21416	2.7551	0.0321638	0.313628	-3.41138	No
GABRG1	1.70281	-2.16606	2.76278	0.0318337	0.313628	-3.41626	No
CCDC88B	-2.20255	-0.433764	-2.9428	0.0250484	0.294532	-3.41691	No
GLCCI1	-0.427727	3.90404	-3.50591	0.0121862	0.227877	-3.41732	No
NPHP4	0.666542	3.26909	3.4595	0.0129087	0.232785	-3.41806	No
AFAP1L2	1.28973	-0.565158	2.91303	0.0260536	0.297832	-3.41811	No
TPD52L3	-2.18261	-3.91387	-2.65006	0.0370652	0.327267	-3.4192	No
EXOSC10	0.49451	5.64011	3.73117	0.00925732	0.201623	-3.42045	No
RBM44	1.3708	-2.59973	2.63839	0.0376568	0.329024	-3.42162	No
ADRA1D	-1.89131	-3.52688	-2.66613	0.0362665	0.326028	-3.42364	No
MPZL3	-0.413548	6.35162	-3.76988	0.00883715	0.198689	-3.42936	No
B3GALT1	-1.15157	0.198869	-3.02083	0.0226065	0.283596	-3.43127	No
NOMO3	0.365732	6.95367	3.77129	0.00882223	0.198689	-3.43471	No
RNF144A	0.308067	4.6332	3.57563	0.011183	0.220143	-3.43716	No
LILRA5	-1.00785	-2.37975	-2.71221	0.0340761	0.318032	-3.43921	No
CLDN1	0.675755	1.58966	3.16124	0.0188368	0.267529	-3.43935	No
IFIT5	-0.500225	2.47132	-3.17951	0.018399	0.265459	-3.44183	No
HPF1	-0.346519	4.73836	-3.48491	0.0125074	0.230993	-3.44191	No
TMEM42	-0.360767	3.60254	-3.43559	0.0132993	0.233951	-3.44201	No
PP2D1	-1.03855	-1.43597	-2.82369	0.0293399	0.303881	-3.44815	No
SERPINA11	-1.49154	-3.34538	-2.64284	0.0374297	0.328867	-3.45182	No
TMEM158	-0.980471	4.79904	-3.62749	0.0104957	0.214291	-3.45281	No
UPF1	0.466888	6.76402	3.756	0.00898526	0.199585	-3.45363	No
C17orf49	-0.417014	4.56491	-3.58691	0.0110294	0.218554	-3.45631	No
HSPB7	1.30458	0.767175	3.07152	0.0211589	0.277507	-3.45878	No
PEBP4	1.57112	-0.883444	2.78383	0.030947	0.311366	-3.46115	No
NRG3	1.41297	-2.03248	2.74805	0.0324701	0.313628	-3.46146	No
ALOX12B	2.34164	-4.1542	2.5933	0.0400383	0.334508	-3.46704	No
ITGB3BP	-0.557807	3.36488	-3.43789	0.0132612	0.233926	-3.46824	No
IGLL1	-2.41364	-3.46974	-2.61641	0.0387983	0.331249	-3.46916	No
CST7	-1.35054	-3.25033	-2.64796	0.037171	0.327267	-3.46989	No
C1orf159	0.798845	3.32354	3.42577	0.0134634	0.234758	-3.47272	No
RPL35A	-0.639085	7.7538	-3.78872	0.00864028	0.198689	-3.48088	No
ATP5PF	-0.287233	6.63329	-3.74811	0.00907073	0.200186	-3.48796	No
LINGO3	0.687146	0.260205	2.90643	0.0262822	0.298279	-3.49676	No
ATP6V0A1	0.280223	6.58863	3.70973	0.00949947	0.204512	-3.50082	No
CD226	0.716752	0.83673	3.02851	0.0223803	0.282658	-3.50401	No
AGAP3	-0.464213	6.3361	-3.753	0.00901764	0.199585	-3.50846	No
RNF217	0.500819	2.86888	3.2792	0.016196	0.252858	-3.50849	No
PRKD1	0.995739	2.62428	3.22719	0.0173072	0.259364	-3.50887	No
ZNF449	-0.449844	5.70591	-3.67076	0.00995789	0.208651	-3.50947	No
SPATA9	1.08606	-1.65252	2.74552	0.0325809	0.313742	-3.51113	No
DERL3	-1.94382	0.332622	-2.96132	0.024444	0.291275	-3.51122	No
NUP98	0.450601	6.76166	3.73118	0.00925723	0.201623	-3.5113	No
PERP	-0.388702	8.85984	-3.72022	0.00938015	0.202608	-3.51142	No
SZT2	0.360515	5.8371	3.68702	0.00976369	0.206336	-3.5116	No
METTL9	-0.285903	6.96304	-3.55416	0.0114818	0.223081	-3.51277	No
ZNF354C	-1.22545	0.753924	-3.03552	0.0221761	0.280791	-3.51374	No
CAST	0.479358	6.78892	3.7337	0.00922917	0.201598	-3.5146	No
NHS	-0.509317	4.76053	-3.53193	0.0118006	0.225218	-3.51605	No
ARHGAP35	0.387583	6.94475	3.76337	0.00890623	0.19916	-3.51651	No
H3-3A	-0.262642	9.16517	-3.75493	0.00899686	0.199585	-3.52079	No
THRSP	-2.44669	0.181715	-2.92882	0.025515	0.295609	-3.52644	No
CYSLTR1	-1.11752	-1.73819	-2.66736	0.0362062	0.325682	-3.52696	No
GYPB	2.22265	-4.04478	2.55526	0.0421718	0.339305	-3.52737	No
ZSWIM1	0.384992	3.35048	3.39178	0.0140487	0.240713	-3.52788	No
NCOA3	0.645082	5.00494	3.62373	0.0105439	0.214291	-3.52976	No
FAM168A	0.292854	7.28178	3.71841	0.00940067	0.202677	-3.53515	No
C19orf25	0.488895	2.80198	3.12025	0.0198614	0.271985	-3.53674	No
PDE8A	0.555136	5.14926	3.63233	0.010434	0.214291	-3.54254	No
LSMEM1	0.616096	1.55372	3.12881	0.0196425	0.271522	-3.54487	No
PIRT	1.22986	-3.78616	2.5215	0.0441659	0.342975	-3.54558	No
SDF2	-0.572627	4.77609	-3.56242	0.0113658	0.22195	-3.54742	No
SEC61A2	0.517401	3.70297	3.39659	0.0139643	0.239669	-3.54809	No
URB2	0.385917	4.13241	3.36787	0.0144774	0.243591	-3.55418	No
PBX3	0.612839	4.06049	3.47513	0.0126602	0.23175	-3.55562	No
KLHL31	0.44064	3.4059	3.26657	0.0164584	0.255353	-3.55638	No
S100A6	-0.318881	8.95791	-3.66211	0.0100629	0.208651	-3.56016	No
IFI35	-1.52109	-1.44434	-2.71642	0.0338833	0.317953	-3.56114	No
ZMAT4	0.920626	-1.11254	2.76056	0.0319286	0.313628	-3.56178	No
PET100	-0.698755	3.67289	-3.41149	0.013706	0.237842	-3.56426	No
PROP1	-2.33577	-3.82514	-2.53004	0.043652	0.342741	-3.56535	No
PARD6A	-0.73415	0.653686	-3.00645	0.0230362	0.284921	-3.56613	No
ATP6V1B2	-0.491426	5.24245	-3.62147	0.0105731	0.214291	-3.56655	No
DSG2	0.38944	8.8675	3.70232	0.0095848	0.204756	-3.57107	No
PSORS1C1	-1.3895	-2.39651	-2.60711	0.0392926	0.332618	-3.5754	No
PABPC1L2A	-1.611	-2.82771	-2.55941	0.0419337	0.338118	-3.57642	No
ITGA10	-1.16289	3.9716	-3.43521	0.0133055	0.233951	-3.5835	No
GLRA1	-2.06945	-3.78062	-2.50381	0.0452498	0.34604	-3.58587	No
DAP3	-0.265086	7.54217	-3.66894	0.00997997	0.208651	-3.58696	No
NBAS	0.497796	6.33524	3.65998	0.010089	0.208651	-3.58793	No
ISCU	-0.413154	5.6151	-3.64739	0.0102445	0.211413	-3.58798	No
RNLS	0.934755	-0.639959	2.8136	0.0297381	0.305162	-3.58923	No
FO681507.1	0.393131	6.3043	3.63745	0.0103692	0.213691	-3.59103	No
QRICH2	0.753176	3.85312	3.38457	0.0141766	0.241245	-3.59168	No
SDHAF4	-0.442606	3.77076	-3.40694	0.0137844	0.23837	-3.59316	No
SLC25A33	0.382815	3.40133	3.30011	0.0157716	0.250401	-3.59456	No
NDUFA6	-0.309459	6.30332	-3.62565	0.0105193	0.214291	-3.59637	No
FCAMR	1.87381	-3.51082	2.52311	0.0440687	0.342933	-3.59696	No
COBL	0.506276	5.53923	3.5935	0.0109407	0.218554	-3.59735	No
SATB2	0.748395	4.66558	3.52681	0.0118754	0.225218	-3.59943	No
TCIM	-1.32398	-3.00616	-2.52932	0.0436953	0.342741	-3.60191	No
KLF1	-1.08451	-1.79327	-2.66814	0.0361677	0.325531	-3.60273	No
STK32A	1.13757	-0.899043	2.67308	0.0359266	0.325072	-3.60398	No
GDPD3	-1.16546	-0.743094	-2.62842	0.0381702	0.329749	-3.60512	No
SYCE1L	-0.930942	2.29321	-3.1885	0.0181875	0.264074	-3.60701	No
APOD	0.633901	4.11181	3.3302	0.0151818	0.247362	-3.60709	No
GSTP1	-0.586793	3.6746	-3.36606	0.0145104	0.243591	-3.60801	No
SYPL2	1.1341	-0.548159	2.75077	0.0323514	0.313628	-3.61053	No
HDX	1.44142	-0.90702	2.73549	0.0330236	0.316083	-3.61194	No
FADS6	-0.850368	2.32294	-3.15213	0.0190596	0.268904	-3.61198	No
ANGPTL3	1.39018	-3.24581	2.46146	0.0479608	0.352302	-3.61377	No
PM20D2	-0.304475	5.31607	-3.50906	0.0121387	0.227801	-3.61557	No
ZNF582	0.878262	1.07328	3.01194	0.0228711	0.284527	-3.61615	No
ZNF44	-0.409542	4.66843	-3.49129	0.0124088	0.230884	-3.61965	No
TSSK6	1.13875	-0.301535	2.83154	0.029034	0.303567	-3.61997	No
RERGL	-1.10091	-2.92235	-2.48305	0.0465581	0.348857	-3.62098	No
PLAT	-1.1579	-1.23546	-2.70584	0.0343705	0.318369	-3.62134	No
LBH	0.877877	1.64507	3.05611	0.0215878	0.279109	-3.6215	No
IFRD1	0.323488	6.51548	3.62831	0.0104853	0.214291	-3.62154	No
METTL21A	-0.324506	6.67717	-3.67991	0.00984818	0.207242	-3.62157	No
VPS13C	0.403756	6.15324	3.55476	0.0114734	0.223081	-3.6222	No
RPS9	-0.379203	8.48786	-3.66542	0.0100227	0.208651	-3.62325	No
GNA12	0.380888	5.53405	3.58625	0.0110383	0.218554	-3.62359	No
SERPINA12	1.67769	-0.78349	2.75658	0.0321	0.313628	-3.625	No
KLK8	-1.77236	-2.64648	-2.56108	0.0418378	0.337763	-3.63049	No
SLC22A3	0.961013	-0.546617	2.75736	0.0320665	0.313628	-3.63319	No
GCSAML-AS1	3.29473	-3.10857	2.50026	0.0454707	0.346357	-3.63501	No
CEP104	0.616287	5.10389	3.54221	0.011652	0.224346	-3.63635	No
OR2A25	1.15084	-2.33455	2.45443	0.048427	0.353742	-3.63734	No
ARHGEF35	-0.494795	3.69729	-3.31296	0.0155167	0.249017	-3.63749	No
SMAGP	-0.50814	3.71717	-3.34381	0.0149232	0.246372	-3.63797	No
GRIA1	-2.09852	-3.3412	-2.47905	0.0468147	0.348857	-3.64151	No
COL4A1	0.991676	6.51111	3.61401	0.0106698	0.215242	-3.64329	No
NPAS2	0.556518	4.81432	3.51632	0.0120303	0.227237	-3.64416	No
SPATA18	-0.436404	4.35013	-3.45348	0.0130059	0.232785	-3.64781	No
KLHDC7B	1.14668	2.36783	3.11858	0.0199043	0.271985	-3.64928	No
BLCAP	0.546575	4.93826	3.48595	0.0124913	0.230981	-3.65347	No
NKX6-3	-1.28403	-1.72187	-2.6339	0.0378868	0.329749	-3.65537	No
FKBP1C	-1.7753	-1.09807	-2.69623	0.0348191	0.320735	-3.65539	No
ASPN	0.751355	3.51959	3.31935	0.0153917	0.248865	-3.65615	No
ANK2	-1.14838	2.5973	-3.11791	0.0199217	0.271985	-3.65796	No
TMEM131	0.469683	6.65728	3.62223	0.0105632	0.214291	-3.65904	No
TMEM239	1.49298	-2.23984	2.57312	0.0411556	0.336592	-3.66174	No
NAV1	0.471417	4.92617	3.48596	0.0124912	0.230981	-3.66347	No
KLK1	-1.47098	-0.381665	-2.784	0.03094	0.311366	-3.66556	No
PRRC2A	0.293297	8.28355	3.40821	0.0137623	0.23837	-3.67526	No
TPPP	0.385821	3.45158	3.29532	0.0158677	0.250401	-3.67704	No
CENPJ	0.454009	4.64479	3.46237	0.0128626	0.232785	-3.68044	No
TMPRSS15	-0.970592	-2.35038	-2.489	0.0461795	0.347849	-3.68271	No
FER1L5	-2.7782	-2.78035	-2.48736	0.0462832	0.347849	-3.68316	No
USP18	-0.660346	4.03793	-3.3786	0.0142832	0.242128	-3.68385	No
TRPC5OS	2.11158	-4.10521	2.42125	0.0506925	0.358574	-3.68585	No
GPX6	1.83945	-3.98063	2.42157	0.0506699	0.358574	-3.68831	No
SPTBN4	-0.422167	3.1264	-3.19934	0.0179358	0.262641	-3.6901	No
TRPM6	-0.291183	5.1257	-3.42855	0.0134166	0.234728	-3.69076	No
TM9SF2	0.50121	8.97806	3.62304	0.0105528	0.214291	-3.69247	No
XIRP2	2.50586	-3.27495	2.42699	0.0502928	0.358574	-3.69345	No
RORA	0.398439	5.90474	3.52491	0.0119033	0.225407	-3.69659	No
BIN1	-0.416738	4.1435	-3.37804	0.0142934	0.242128	-3.69858	No
KRT85	-1.01054	-1.18477	-2.66278	0.0364314	0.32614	-3.70128	No
MAPRE1	0.275611	7.64953	3.452	0.0130298	0.232785	-3.70263	No
WDR88	0.607756	1.94009	3.06218	0.0214178	0.278992	-3.70325	No
ACY3	-1.39858	-1.49396	-2.62075	0.03857	0.33036	-3.704	No
ABHD16B	-0.479288	2.58401	-3.08673	0.0207443	0.276606	-3.70546	No
DRD1	2.63288	-2.39793	2.50611	0.0451073	0.34604	-3.70623	No
KLRC1	1.15406	-2.76962	2.46409	0.0477876	0.351548	-3.70639	No
SERPINB2	-2.53053	-2.04767	-2.53521	0.0433442	0.342475	-3.70986	No
TMUB1	-0.397851	5.53434	-3.54817	0.0115668	0.223859	-3.71138	No
DCAF8L2	-1.39473	-3.13718	-2.44553	0.0490241	0.354706	-3.71184	No
TAFA3	-1.01443	2.76448	-3.16945	0.0186387	0.266744	-3.71637	No
PARP10	-1.29278	3.67576	-3.292	0.0159348	0.250613	-3.71707	No
SOCS3	-0.818862	2.45976	-3.0592	0.0215012	0.279109	-3.71838	No
PIK3C2A	0.361853	7.4694	3.57561	0.0111832	0.220143	-3.72057	No
C10orf95	-0.481867	2.07423	-3.01618	0.0227444	0.284133	-3.72313	No
SEZ6	-0.908165	-0.856667	-2.65749	0.0366934	0.32614	-3.72679	No
SPX	-1.21722	0.285397	-2.81881	0.0295318	0.303881	-3.73261	No
SLC25A44	0.310047	5.92204	3.52876	0.0118469	0.225218	-3.73393	No
PGF	-0.73124	0.0255013	-2.75566	0.0321395	0.313628	-3.73447	No
MTRNR2L13	-1.15171	1.06659	-2.91053	0.0261399	0.297947	-3.73536	No
MALT1	0.585568	4.36679	3.38571	0.0141564	0.241245	-3.73824	No
DYNC1I1	-0.311768	5.18004	-3.28534	0.0160702	0.251522	-3.73874	No
CBR3	-0.543416	5.08961	-3.43497	0.0133096	0.233951	-3.74232	No
HS6ST3	0.94845	3.02374	3.16233	0.0188104	0.267529	-3.74414	No
CD5	1.51122	-1.97836	2.53519	0.0433456	0.342475	-3.74442	No
RGS6	1.14895	0.45125	2.82834	0.0291582	0.303881	-3.74578	No
CD207	-2.86739	-3.14377	-2.4158	0.0510753	0.358892	-3.74635	No
IFIT2	-0.54344	1.00374	-2.82436	0.0293134	0.303881	-3.7469	No
ESPN	0.472266	3.36422	3.14214	0.0193068	0.270025	-3.74892	No
LHFPL3	2.06416	-4.10485	2.36698	0.05464	0.364291	-3.75082	No
FDX1	-0.291324	5.12559	-3.40578	0.0138044	0.238381	-3.75163	No
IGFBP4	0.370204	4.77728	3.30687	0.015637	0.249279	-3.75318	No
TIMM8B	-0.536773	5.48804	-3.47975	0.0125879	0.231188	-3.75599	No
TMIE	-0.596556	0.607577	-2.75663	0.0320976	0.313628	-3.7562	No
MBNL3	-0.36043	4.23001	-3.26378	0.0165172	0.255541	-3.75687	No
LGI4	-0.817804	0.508228	-2.81403	0.029721	0.305162	-3.75712	No
KIF1A	1.35171	4.73512	3.40506	0.0138169	0.238381	-3.75729	No
SEC24A	0.312915	5.71886	3.47828	0.0126108	0.231188	-3.75915	No
SLFN5	-0.254218	6.56427	-3.53098	0.0118145	0.225218	-3.75947	No
OR52E5	-1.66232	-3.62338	-2.38373	0.0533883	0.362454	-3.76083	No
LYPD4	2.0494	-3.69769	2.37472	0.0540578	0.363691	-3.76138	No
ANGPTL6	-1.07193	-0.888701	-2.65289	0.0369233	0.326665	-3.76338	No
INSL4	0.808756	-1.51835	2.54569	0.042727	0.342011	-3.76552	No
TIPRL	-0.264963	6.98934	-3.57748	0.0111576	0.220143	-3.76734	No
UGT2B4	2.17186	-3.82054	2.36096	0.0550972	0.36504	-3.76911	No
ELFN1	0.901192	2.19339	3.05539	0.0216082	0.279109	-3.77094	No
TENT2	-0.306807	5.50133	-3.48339	0.0125311	0.231145	-3.7734	No
SLCO2B1	1.14148	-2.26716	2.46365	0.0478164	0.351587	-3.77373	No
PRDX4	-0.496545	7.38046	-3.53621	0.0117385	0.225218	-3.77403	No
PENK	-1.81512	-0.730941	-2.62598	0.0382967	0.330005	-3.77812	No
EDN3	-1.32423	-1.11183	-2.59692	0.0398418	0.334033	-3.7808	No
GNA14	1.62318	-1.00302	2.61448	0.0389004	0.331595	-3.78125	No
HLA-DQB1	-1.11177	2.15302	-2.98702	0.0236312	0.288272	-3.78279	No
SRD5A2	1.30869	-2.48191	2.44881	0.048803	0.354214	-3.78699	No
NUDT8	-0.761118	2.77998	-3.12223	0.0198105	0.271985	-3.78727	No
ATL3	-0.356642	7.60927	-3.52912	0.0118416	0.225218	-3.78855	No
RBM26	0.481206	7.18393	3.55892	0.0114148	0.222358	-3.79408	No
ANKRD35	-1.75945	-1.12119	-2.57314	0.0411544	0.336592	-3.79432	No
PSMA6	-0.276826	6.81097	-3.55197	0.0115128	0.223392	-3.79734	No
AC006059.2	1.36923	-1.15434	2.58538	0.0404733	0.335578	-3.80144	No
DDRGK1	-0.414277	5.76707	-3.46413	0.0128346	0.232785	-3.80186	No
RBM22	0.405699	4.90947	3.37244	0.0143944	0.2431	-3.80524	No
BTBD8	-0.469406	4.63466	-3.31868	0.0154046	0.248865	-3.80741	No
KLHL29	1.01238	1.25391	2.90813	0.0262232	0.297947	-3.80799	No
CAPN6	-1.17795	1.97067	-2.96398	0.0243584	0.291275	-3.81038	No
NTS	-1.26013	0.351433	-2.75039	0.032368	0.313628	-3.81097	No
PMCH	-1.25854	-2.80213	-2.41086	0.0514246	0.359349	-3.8116	No
TNFAIP8L2	-1.12148	0.0238808	-2.73821	0.0329028	0.315128	-3.81342	No
TCEAL5	-1.13971	-3.26864	-2.35186	0.0557955	0.366349	-3.81399	No
FGFR1	-0.645295	6.17329	-3.45778	0.0129364	0.232785	-3.81448	No
ACSS2	0.292302	4.59742	3.26508	0.0164898	0.255541	-3.81491	No
OR56A4	-0.823924	-0.0539139	-2.73079	0.0332331	0.316717	-3.81681	No
VSTM2B	1.63883	-2.01691	2.47166	0.047293	0.349601	-3.82089	No
TNFRSF11B	-1.0093	-0.806134	-2.47412	0.0471333	0.349586	-3.82273	No
NT5E	0.574153	1.4735	2.89875	0.0265513	0.298569	-3.82307	No
FRG2C	1.45591	-3.1496	2.35149	0.0558244	0.366349	-3.82825	No
NSG2	1.8238	-0.854089	2.57985	0.0407797	0.336104	-3.8289	No
SMKR1	-0.590025	2.70882	-3.02211	0.0225685	0.283358	-3.8289	No
PAGE1	2.37951	-3.74229	2.31092	0.0590552	0.372454	-3.82976	No
SMOC1	0.434226	8.36801	3.51118	0.012107	0.227801	-3.82988	No
LGALS8	0.298198	5.99574	3.47881	0.0126026	0.231188	-3.83047	No
SUMO4	-0.60361	-0.306308	-2.66425	0.036359	0.32614	-3.83103	No
SRGN	-2.46543	-3.71972	-2.31347	0.0588459	0.372071	-3.83233	No
KLHL17	0.546408	3.21554	3.064	0.0213672	0.278575	-3.83256	No
MEIS1	0.387362	3.34626	3.16692	0.0186995	0.26709	-3.83523	No
TMEM271	1.00921	-2.83103	2.32015	0.0583034	0.37046	-3.83524	No
TRIM56	-0.31986	7.09463	-3.52662	0.0118782	0.225218	-3.83757	No
AGK	-0.373929	6.29489	-3.50409	0.0122137	0.228107	-3.83944	No
SCML1	-0.625296	3.81527	-3.20958	0.0177018	0.261959	-3.83972	No
CTXND2	1.02111	-2.60581	2.38994	0.0529323	0.361619	-3.84413	No
ZW10	-0.256248	7.06182	-3.46129	0.01288	0.232785	-3.84637	No
IRAK1BP1	-0.352886	3.69199	-3.17619	0.0184776	0.265968	-3.84758	No
STIM1	0.289017	7.06993	3.50841	0.0121486	0.227801	-3.84797	No
CIBAR1	-0.416157	4.58556	-3.33955	0.0150035	0.246997	-3.84837	No
OR7D4	-0.735574	1.07982	-2.86004	0.0279521	0.301521	-3.85189	No
C11orf45	0.503615	1.85513	2.891	0.0268254	0.299198	-3.85275	No
MPC1	-0.343306	6.06596	-3.45024	0.0130585	0.232785	-3.85437	No
ZNF746	-0.317578	4.6489	-3.31877	0.0154029	0.248865	-3.85576	No
RSPH6A	-1.49758	-3.3714	-2.3131	0.0588761	0.372071	-3.85747	No
BEX2	-0.341095	4.46928	-3.28641	0.0160483	0.251522	-3.8586	No
OR2B6	1.44644	-1.46729	2.50382	0.0452494	0.34604	-3.85964	No
TMEM210	-0.823777	-1.51174	-2.46716	0.0475865	0.350747	-3.86105	No
MMADHC	-0.243158	7.0113	-3.50705	0.012169	0.22784	-3.86287	No
PKHD1L1	0.773501	0.159937	2.68252	0.0354707	0.323345	-3.86561	No
ATP5F1E	-0.290755	6.56514	-3.45116	0.0130435	0.232785	-3.86769	No
SEPHS2	-0.230284	6.97429	-3.46748	0.0127812	0.232785	-3.86842	No
FTO	0.508734	7.27558	3.46472	0.0128251	0.232785	-3.87367	No
KLRK1	0.904471	-1.73289	2.43395	0.0498127	0.357641	-3.87828	No
NPY5R	-0.579927	2.21756	-2.93501	0.0253072	0.295266	-3.87873	No
CSNK2A2	0.366275	3.8122	3.17165	0.0185859	0.266744	-3.88023	No
NDUFB1	-0.571926	4.94242	-3.34825	0.0148397	0.245538	-3.88057	No
GFRA3	-0.707613	1.73904	-2.88561	0.0270181	0.30013	-3.88256	No
SKIL	-0.315259	8.31327	-3.48643	0.0124839	0.230981	-3.88585	No
MGAM	0.892975	0.634642	2.7712	0.0314758	0.313628	-3.88713	No
CD79A	0.956429	-2.63935	2.34301	0.0564838	0.367851	-3.88917	No
BASP1	1.05614	5.01003	3.3096	0.015583	0.249278	-3.88964	No
TESPA1	-0.520452	1.29696	-2.82643	0.0292329	0.303881	-3.89066	No
TBCA	-0.332527	5.24981	-3.37215	0.0143996	0.2431	-3.89298	No
C1orf105	1.14328	-3.60291	2.24364	0.0648455	0.3858	-3.89495	No
COL24A1	-0.488213	3.20633	-3.10333	0.020302	0.273751	-3.89619	No
TCTN2	-0.482067	4.96948	-3.32545	0.0152734	0.248503	-3.89739	No
AC022414.1	1.11767	-1.91702	2.42988	0.0500931	0.358574	-3.89771	No
TJP2	0.326832	6.55907	3.43874	0.013247	0.233926	-3.9	No
KCNG2	2.3076	-3.50166	2.27156	0.0623744	0.38116	-3.90008	No
SPACA4	-2.26337	-1.94834	-2.40985	0.0514963	0.359368	-3.90239	No
RPRD1A	0.336886	6.77009	3.4572	0.0129457	0.232785	-3.90308	No
CRTC3	0.374213	5.46645	3.36674	0.0144979	0.243591	-3.90349	No
LY6G6C	-0.738534	-1.14453	-2.47593	0.0470159	0.349515	-3.90428	No
S100A14	-0.680115	7.89276	-3.44621	0.0131243	0.232886	-3.9044	No
AC011841.1	-0.68059	0.800809	-2.74108	0.032776	0.314722	-3.90577	No
OTULIN	0.43295	5.5009	3.39751	0.0139482	0.239669	-3.9097	No
FUCA2	-0.531437	4.26431	-3.23203	0.0172002	0.258539	-3.91005	No
UTP23	-0.290957	5.85222	-3.41999	0.013561	0.236148	-3.9127	No
STXBP6	0.895494	3.47706	3.09285	0.02058	0.276504	-3.9137	No
OBI1	0.532608	4.55991	3.28502	0.0160768	0.251522	-3.91451	No
NANS	-0.302497	6.38769	-3.36353	0.0145567	0.243591	-3.91553	No
CARS2	0.522917	5.21985	3.32484	0.0152851	0.248503	-3.91589	No
CWF19L2	-0.32503	5.77333	-3.36251	0.0145754	0.243591	-3.91616	No
UQCRFS1	0.251836	6.89242	3.38458	0.0141763	0.241245	-3.91638	No
C4orf36	-1.00604	-2.17126	-2.26884	0.0626105	0.381552	-3.91797	No
LZIC	0.474707	5.83951	3.39616	0.0139718	0.239669	-3.91799	No
AIPL1	-1.03582	-0.752402	-2.52504	0.043952	0.342741	-3.92036	No
TBC1D8	-0.350481	5.31667	-3.33353	0.0151182	0.246997	-3.92296	No
PGM2	-0.282866	5.04304	-3.3331	0.0151263	0.246997	-3.92327	No
HLA-DRB4	-1.30087	-1.99187	-2.39951	0.0522368	0.360262	-3.92657	No
LDLRAD3	0.414907	6.81916	3.38966	0.0140862	0.240803	-3.93061	No
CT83	-0.497666	4.54148	-3.22557	0.0173429	0.25964	-3.9349	No
MEIS3	0.606605	5.06281	3.26727	0.0164439	0.255353	-3.93492	No
ALPP	-0.802313	-2.11376	-2.35994	0.0551752	0.36504	-3.93563	No
H2BC4	1.13578	1.38991	2.82542	0.0292723	0.303881	-3.93955	No
CLEC18C	1.31147	-3.43678	2.20548	0.068388	0.394207	-3.94009	No
PLEKHG6	-0.299895	5.6211	-3.33517	0.0150867	0.246997	-3.9429	No
PTGER2	-1.48657	-2.54131	-2.28694	0.0610553	0.37836	-3.9429	No
NPAS4	2.19272	-3.93791	2.20142	0.0687756	0.394746	-3.94352	No
NRXN1	2.30804	-1.22098	2.45316	0.0485121	0.353742	-3.94468	No
LTF	-4.21799	2.30098	-2.86347	0.0278246	0.301521	-3.94481	No
EIF4EBP3	-0.566392	3.48692	-3.09219	0.0205976	0.276504	-3.94662	No
CD55	-0.298746	4.79096	-3.23663	0.0170994	0.258139	-3.94695	No
SFT2D2	-0.305613	8.60118	-3.44255	0.0131842	0.233394	-3.94752	No
DUSP11	-0.329549	4.54272	-3.25359	0.016733	0.257475	-3.94859	No
POU2F2	-0.605858	2.45917	-2.85662	0.0280797	0.301521	-3.94874	No
MYLK2	1.01164	-0.801269	2.52628	0.0438774	0.342741	-3.94972	No
FRMPD3	-0.47692	1.16264	-2.75381	0.0322194	0.313628	-3.95326	No
GFOD1	0.673338	2.71196	2.96788	0.0242337	0.290754	-3.95347	No
ELAC2	0.304146	5.52951	3.25689	0.0166627	0.256658	-3.95681	No
ASB5	-1.08107	-1.93164	-2.35108	0.0558562	0.366349	-3.95746	No
LY75-CD302	1.65432	2.06016	2.87024	0.0275751	0.300632	-3.95866	No
BMP2K	0.569945	5.26192	3.29515	0.0158711	0.250401	-3.96506	No
B4GALNT2	-0.270095	5.48499	-3.22355	0.017388	0.259967	-3.9654	No
ALDH1A1	-1.62285	-0.216872	-2.58297	0.0406066	0.335707	-3.96544	No
ARHGEF26	-0.394115	5.08177	-3.31442	0.0154881	0.24899	-3.96769	No
UGGT2	0.429838	5.94951	3.3898	0.0140837	0.240803	-3.96785	No
HYOU1	0.483298	8.04902	3.43136	0.0133697	0.23472	-3.96791	No
PIAS3	0.258571	6.15313	3.35332	0.0147452	0.244757	-3.96843	No
MAP2K6	-0.36623	4.13781	-3.13042	0.0196017	0.271522	-3.96875	No
OGFR	-0.308261	5.58791	-3.27932	0.0161936	0.252858	-3.97701	No
ADAMTS20	-1.29282	1.0459	-2.75734	0.032067	0.313628	-3.97715	No
NEDD8	-0.320577	6.49692	-3.40395	0.0138361	0.238437	-3.97875	No
FXYD1	-0.923702	0.969146	-2.74936	0.0324131	0.313628	-3.98261	No
TPTE2	1.33645	-2.87496	2.26689	0.0627808	0.381552	-3.98446	No
JSRP1	1.69603	-4.01811	2.17296	0.0715624	0.400227	-3.98552	No
OR2AP1	-1.4904	-1.91348	-2.35077	0.0558804	0.366349	-3.98608	No
EFHC2	-0.702678	0.465994	-2.64991	0.0370728	0.327267	-3.98699	No
TMEM14B	-0.37382	6.9416	-3.4142	0.0136596	0.237312	-3.98727	No
SP5	0.981459	-0.946542	2.47913	0.0468096	0.348857	-3.98845	No
SLC13A1	-1.86547	-3.97115	-2.16491	0.0723716	0.401439	-3.98898	No
FRMD3	1.04062	4.52331	3.21574	0.0175627	0.261006	-3.98902	No
RELL1	-0.561262	3.88274	-3.11647	0.0199589	0.271985	-3.99349	No
FECH	0.319404	4.97105	3.13785	0.0194142	0.270333	-3.99534	No
CPEB4	0.320899	7.28798	3.36003	0.0146209	0.244079	-3.9964	No
SYT13	-0.350077	6.42535	-3.34406	0.0149184	0.246372	-3.99741	No
OR1L8	1.10067	-1.71679	2.33059	0.0574648	0.369772	-3.99884	No
AP001267.5	-0.400368	2.29136	-2.86167	0.0278912	0.301521	-4.00065	No
GBP1	-1.315	1.05001	-2.7403	0.0328104	0.314762	-4.00076	No
HOXD10	-0.670044	0.972702	-2.72277	0.0335945	0.317535	-4.00166	No
DNAH10	0.957397	0.700964	2.69355	0.0349458	0.320775	-4.00212	No
TRIM49B	1.07932	-3.13463	2.18262	0.0706038	0.398109	-4.00234	No
NECTIN3	0.663544	3.42303	3.05454	0.0216323	0.279109	-4.00413	No
PGA5	1.90073	-4.15171	2.15066	0.0738267	0.403602	-4.00461	No
CDRT4	-0.639065	3.24152	-3.00185	0.0231759	0.285938	-4.00498	No
ZDHHC9	0.237243	5.87692	3.35563	0.0147022	0.244345	-4.01024	No
SIM2	-0.362521	5.76368	-3.2039	0.0178313	0.262641	-4.01309	No
AQP2	-0.494682	2.02571	-2.78774	0.0307851	0.310784	-4.01381	No
NR2E3	-0.741008	-0.313749	-2.51069	0.0448253	0.345697	-4.01394	No
LEXM	-1.1034	-1.61711	-2.37775	0.0538317	0.363607	-4.01399	No
IL1RL1	-0.655049	-0.306534	-2.50765	0.045012	0.345771	-4.01479	No
BTD	0.374254	4.54609	3.17085	0.0186052	0.266744	-4.0157	No
NDUFV2	-0.253478	6.92964	-3.31823	0.0154134	0.248865	-4.01724	No
RNF216	0.280364	5.95669	3.35165	0.0147761	0.244757	-4.02241	No
LINC00634	-0.915249	-0.178253	-2.559	0.041957	0.338123	-4.02401	No
DGCR6L	-0.467154	6.39811	-3.35236	0.0147629	0.244757	-4.02634	No
AHRR	0.41541	3.39842	2.99788	0.0232969	0.28672	-4.02636	No
FAM166A	-1.168	-1.91136	-2.30528	0.0595189	0.373868	-4.02669	No
PET117	-0.340126	3.92319	-2.9748	0.0240141	0.289818	-4.02844	No
MAP10	0.679808	2.91354	2.96575	0.0243019	0.291071	-4.02931	No
SH3GL2	0.732885	0.736132	2.65216	0.0369598	0.326755	-4.03021	No
LURAP1	0.722059	-0.431069	2.50632	0.0450943	0.34604	-4.03244	No
DIPK1B	-0.304725	5.1814	-3.27396	0.0163043	0.253753	-4.03247	No
ONECUT2	0.763683	3.50581	3.04372	0.0219399	0.279514	-4.0344	No
GRIN3A	-1.28785	-0.579419	-2.49103	0.0460504	0.347849	-4.03572	No
TNFRSF1A	-0.262649	6.83678	-3.37681	0.0143155	0.242228	-4.03622	No
APBB1IP	-0.703347	2.127	-2.80644	0.0300242	0.30657	-4.03753	No
ABCC3	-0.735108	0.0249298	-2.47999	0.0467545	0.348857	-4.03883	No
MZT2B	-0.448402	5.68162	-3.2925	0.0159247	0.250613	-4.03935	No
CCS	-0.306113	4.51299	-3.00296	0.023142	0.285756	-4.03971	No
SULF1	1.31299	0.85778	2.65729	0.0367033	0.32614	-4.04008	No
WEE1	0.299749	5.98661	3.3103	0.0155692	0.249278	-4.04015	No
TMPRSS11F	1.43345	-2.45033	2.26282	0.0631377	0.38248	-4.04056	No
BCAS1	-1.28568	2.71011	-2.90557	0.0263123	0.298279	-4.04145	No
GNG13	1.20135	0.855413	2.67026	0.0360639	0.325072	-4.04709	No
RASGRP4	-2.38165	-3.03691	-2.19043	0.0698387	0.396276	-4.04844	No
OR9A4	1.06638	-3.02489	2.07904	0.0816049	0.418863	-4.05344	No
UPP1	0.519561	0.827029	2.65782	0.0366773	0.32614	-4.05432	No
CA3	-0.427716	4.26109	-3.02263	0.0225532	0.283358	-4.05504	No
ZNF248	-0.287986	5.33301	-3.22906	0.0172658	0.259264	-4.05591	No
ITPRIPL2	-0.372683	4.84853	-3.16473	0.0187523	0.26709	-4.0593	No
FEZ1	-0.681494	2.92662	-2.92118	0.025774	0.295995	-4.06015	No
NEGR1	-0.529039	4.72974	-3.2022	0.0178702	0.262641	-4.06268	No
RHOXF2	-1.54104	-2.8933	-2.1733	0.0715284	0.400227	-4.06334	No
SSH3	-0.236914	5.42452	-3.21447	0.0175914	0.261006	-4.0634	No
STRA8	0.551835	1.01738	2.58235	0.0406408	0.335707	-4.06384	No
TRIM49	1.86562	-4.32754	2.06857	0.0828103	0.42102	-4.06673	No
CUX1	0.279198	7.43686	3.3177	0.0154239	0.248865	-4.06714	No
ICE1	0.25368	6.79278	3.27297	0.016325	0.253811	-4.06799	No
OR4K13	-0.586418	-0.173504	-2.52182	0.0441464	0.342975	-4.06843	No
PSME1	-0.2762	5.74436	-3.23482	0.017139	0.258139	-4.06881	No
CSRP3	2.05426	-2.3288	2.23847	0.0653139	0.386171	-4.06952	No
PSORS1C2	0.808939	-1.22598	2.37858	0.0537701	0.363607	-4.07012	No
TFF3	-1.6874	-4.01396	-2.07611	0.0819408	0.419417	-4.07015	No
TRPM5	0.840529	-0.877464	2.38364	0.0533952	0.362454	-4.07132	No
MGAT3	-0.853297	5.37381	-3.24548	0.0169072	0.258029	-4.07157	No
SCNN1A	-0.602746	3.05568	-2.83458	0.0289163	0.303366	-4.07565	No
PAQR3	-1.77965	1.13358	-2.54552	0.0427371	0.342011	-4.07573	No
NPL	-0.57112	1.63036	-2.7475	0.0324942	0.313628	-4.07723	No
WLS	0.473991	4.33928	3.01278	0.022846	0.284527	-4.07847	No
MED24	0.255494	6.26141	3.24785	0.0168561	0.258029	-4.08057	No
NFASC	1.23201	1.91641	2.77428	0.031346	0.31291	-4.08062	No
FBXO42	0.596893	4.798	3.19448	0.0180483	0.263339	-4.08123	No
S100A13	-0.427855	6.70477	-3.3139	0.0154983	0.24899	-4.08133	No
PAK1	-0.242953	6.32145	-3.23882	0.0170516	0.258139	-4.08169	No
CEACAM20	2.26598	-4.02255	2.078	0.0817244	0.418863	-4.08348	No
KCTD16	0.793255	-0.364236	2.4577	0.0482098	0.353157	-4.0851	No
GDE1	0.272261	7.00075	3.33389	0.0151113	0.246997	-4.08561	No
KRT80	0.630958	3.49933	2.95836	0.0245396	0.291451	-4.08585	No
MECP2	0.230178	6.70616	3.24075	0.0170096	0.258139	-4.08766	No
SNED1	0.453199	3.23247	2.93533	0.0252966	0.295266	-4.08865	No
MPP4	0.851626	-0.997438	2.3147	0.0587455	0.371705	-4.08875	No
PCDHGB5	-1.14722	-2.44928	-2.22299	0.066738	0.390021	-4.08898	No
TECR	-0.394705	6.69361	-3.29417	0.0158909	0.250449	-4.08986	No
FAM222B	0.330297	6.11615	3.28796	0.0160168	0.251373	-4.09381	No
C2orf66	0.840203	0.0263718	2.53883	0.0431302	0.342475	-4.09391	No
NSF	0.314598	6.75124	3.33179	0.0151513	0.247136	-4.09464	No
GOLIM4	0.217206	6.92823	3.30553	0.0156636	0.249279	-4.09476	No
SMCO4	-0.546337	2.90801	-2.88421	0.0270683	0.30013	-4.09651	No
TRIB3	0.312492	4.47657	3.12074	0.0198487	0.271985	-4.09835	No
GATAD2B	0.25773	6.62229	3.17828	0.0184281	0.26551	-4.09961	No
POLR3E	0.439284	3.81181	3.001	0.0232015	0.286018	-4.10149	No
ISL1	1.96876	-4.24082	2.05313	0.0846198	0.423933	-4.10218	No
SLCO1B3-SLCO1B7	-2.09174	-3.78253	-2.09017	0.0803443	0.417463	-4.10329	No
UBXN4	-0.276081	6.70774	-3.29631	0.0158478	0.250401	-4.10636	No
NCF4	-1.07357	0.0741505	-2.4814	0.0466638	0.348857	-4.10705	No
P2RX6	-1.2029	-0.709256	-2.4069	0.0517065	0.359659	-4.10761	No
WDR11	0.642245	4.76936	3.17007	0.0186238	0.266744	-4.10912	No
FRMD4B	-0.256789	4.79943	-3.17918	0.0184068	0.265459	-4.10967	No
MFSD2A	0.760263	-0.110935	2.48989	0.0461226	0.347849	-4.11021	No
GIMAP2	-1.47006	-0.462327	-2.44946	0.0487594	0.354214	-4.11034	No
UQCR11	-0.543667	5.5019	-3.25095	0.0167896	0.258029	-4.11199	No
CXCL8	-1.05074	-0.604181	-2.36392	0.054872	0.364591	-4.11205	No
C19orf57	-0.602768	2.57357	-2.86074	0.0279258	0.301521	-4.11625	No
KCNRG	-0.670916	-0.751183	-2.31108	0.0590417	0.372454	-4.11655	No
EIF2S3B	1.27029	-3.37504	2.08958	0.0804099	0.417463	-4.11667	No
MCC	0.405172	3.35353	2.93923	0.0251666	0.295186	-4.11733	No
EME2	-1.02321	0.0642982	-2.50523	0.0451621	0.34604	-4.11749	No
CALCA	1.76982	-3.75072	2.07861	0.0816547	0.418863	-4.1184	No
FNTB	0.328384	4.10142	3.04954	0.0217737	0.27927	-4.11856	No
LIPJ	-1.31112	-2.02517	-2.22452	0.0665966	0.38945	-4.11976	No
SH3GLB2	-0.305566	5.1973	-3.21329	0.0176179	0.261141	-4.12068	No
WDR72	-0.570346	2.29093	-2.67584	0.0357928	0.324305	-4.12168	No
C3	-2.32849	3.4961	-2.93773	0.0252165	0.295266	-4.12324	No
MPP1	-0.52688	3.7497	-2.95571	0.0246255	0.291776	-4.12708	No
TUSC3	-0.588602	5.74098	-3.22735	0.0173034	0.259364	-4.12716	No
TMEM233	1.72393	-3.70793	2.0552	0.0843756	0.423933	-4.12758	No
FJX1	0.444759	5.06632	3.13491	0.0194883	0.270608	-4.12766	No
OBSL1	-0.264241	7.98921	-3.27684	0.0162447	0.253333	-4.12785	No
PHF24	0.639187	0.862701	2.62627	0.0382821	0.330005	-4.12798	No
TUSC1	-0.356195	3.55434	-2.98732	0.0236221	0.288272	-4.12881	No
MAP3K15	-2.05744	-4.26092	-2.02674	0.0878072	0.428035	-4.12963	No
UBAP2	0.315363	5.23957	3.19065	0.0181371	0.263606	-4.13311	No
PGA3	1.44964	-1.88635	2.24143	0.065046	0.385961	-4.13384	No
LAT2	-0.513592	2.3538	-2.82012	0.0294802	0.303881	-4.13438	No
ASB2	-1.74873	-4.20646	-2.0062	0.0903712	0.433048	-4.13473	No
CIDEC	1.51268	-3.94123	2.02971	0.0874423	0.42779	-4.13497	No
OR4F15	1.31732	-1.64722	2.27914	0.0617203	0.379645	-4.13503	No
CPNE1	0.590415	5.70969	3.24916	0.016828	0.258029	-4.13545	No
PTPN22	-1.72291	1.18374	-2.64968	0.0370844	0.327267	-4.13626	No
TMEM9	-0.30238	7.31758	-3.30961	0.0155827	0.249278	-4.13638	No
RHBDL2	-0.573067	3.07477	-2.91209	0.0260861	0.297947	-4.13772	No
CDHR3	0.552222	2.59414	2.76737	0.031638	0.313628	-4.13829	No
STEAP1	-1.0266	1.59968	-2.71638	0.0338848	0.317953	-4.14077	No
WRN	-0.509644	3.97145	-3.03892	0.0220778	0.280021	-4.14205	No
BLM	0.760126	2.69816	2.82864	0.0291465	0.303881	-4.14288	No
PRR33	-0.885539	-1.04043	-2.33799	0.0568785	0.369218	-4.14348	No
LAG3	-0.789295	-0.0260335	-2.4609	0.0479977	0.3524	-4.14443	No
NAB2	-0.548542	4.85929	-3.15919	0.0188867	0.267983	-4.14446	No
MEGF11	0.78945	0.766109	2.56148	0.041815	0.337763	-4.14514	No
TMEM131L	0.400084	3.2995	2.79436	0.0305133	0.310024	-4.14684	No
DLX1	-0.817904	1.61301	-2.71564	0.0339188	0.317953	-4.14741	No
TICAM2	-0.93589	1.86611	-2.74565	0.0325752	0.313742	-4.14802	No
HACL1	0.521653	3.689	2.99028	0.0235304	0.288272	-4.14956	No
LRRC10B	-0.932429	0.36416	-2.54609	0.0427038	0.342011	-4.15223	No
DCST1	-0.529724	2.52411	-2.75488	0.0321733	0.313628	-4.15241	No
LRRC28	0.386265	4.93993	3.10444	0.0202725	0.273751	-4.15272	No
SGCA	-1.7102	-2.25419	-2.17351	0.0715079	0.400227	-4.15409	No
PAMR1	0.749709	1.44953	2.67027	0.0360637	0.325072	-4.15416	No
ITPRID1	-0.79363	0.609853	-2.53858	0.043145	0.342475	-4.15616	No
SP7	1.957	-2.75291	2.12056	0.0769994	0.411021	-4.15627	No
OTUD6A	-0.665827	-0.865637	-2.37115	0.0543256	0.363691	-4.1568	No
FBXO16	-0.711544	1.71191	-2.68201	0.035495	0.323345	-4.15824	No
MMP1	-1.67327	-2.00076	-2.21831	0.0671749	0.390986	-4.15922	No
PCDHGA9	0.80461	-1.1516	2.32811	0.0576633	0.369772	-4.15985	No
ESRP2	0.472941	4.39419	3.07285	0.0211223	0.277507	-4.16003	No
IRF4	0.817572	-0.991373	2.34853	0.0560535	0.366679	-4.16091	No
GSTM1	-0.797103	-0.372777	-2.41596	0.0510638	0.358892	-4.16116	No
PROM2	-0.321472	8.02896	-3.29025	0.0159702	0.250905	-4.16203	No
GZMM	1.33766	-3.68381	2.05335	0.0845944	0.423933	-4.16224	No
RNF13	-0.411584	8.02231	-3.21773	0.017518	0.260954	-4.16297	No
ARHGEF16	0.316219	4.39158	3.0674	0.0212725	0.278069	-4.16546	No
CLIC3	-0.886879	3.58718	-2.96149	0.0244384	0.291275	-4.16656	No
AC001226.2	0.757772	0.223238	2.48137	0.0466655	0.348857	-4.16768	No
ZNF99	-0.549235	0.588925	-2.45148	0.0486242	0.35387	-4.16829	No
UBXN1	-0.355042	6.19197	-3.25882	0.0166218	0.256658	-4.16901	No
OTUD6B	-0.249414	5.35662	-3.15819	0.018911	0.268074	-4.16951	No
BHMT	-1.59211	-3.34435	-2.05618	0.084259	0.423876	-4.16959	No
PSMA3	-0.248033	5.79935	-3.21526	0.0175734	0.261006	-4.17086	No
AQP11	-0.424608	2.11943	-2.71512	0.0339425	0.317953	-4.17173	No
METTL25	-0.354211	2.90949	-2.80835	0.0299473	0.306468	-4.17301	No
SSX1	2.21957	-3.49814	2.05178	0.0847808	0.424227	-4.1731	No
ECSIT	-0.292409	4.67316	-3.05968	0.0214876	0.279109	-4.17357	No
SVBP	-0.424745	4.13495	-3.01643	0.0227371	0.284133	-4.17386	No
AGTR2	0.944501	-1.48303	2.27445	0.0621239	0.381145	-4.17387	No
HSCB	-0.597627	2.35148	-2.79048	0.0306726	0.310566	-4.17513	No
NDUFB7	-0.398808	6.00673	-3.24392	0.0169409	0.258139	-4.17571	No
RBL2	0.244752	7.26479	3.20458	0.0178158	0.262641	-4.17785	No
NOL10	0.367719	6.01076	3.23787	0.0170724	0.258139	-4.17882	No
ACOT9	-0.258335	5.11676	-3.16495	0.0187471	0.26709	-4.18073	No
UCP1	-0.916899	-2.48474	-2.06213	0.08356	0.422126	-4.18218	No
GXYLT1	-0.318999	5.33743	-3.14743	0.0191755	0.269775	-4.18323	No
SFT2D1	-0.30332	4.83554	-3.10241	0.020326	0.273751	-4.1838	No
VGLL1	0.828496	4.60238	3.01816	0.0226857	0.283955	-4.18576	No
KCNMB2	-1.06801	-0.641075	-2.37634	0.0539371	0.363691	-4.18658	No
TLX2	-1.62097	-2.71403	-2.08945	0.0804245	0.417463	-4.18901	No
CASZ1	0.616391	5.48182	3.19082	0.0181333	0.263606	-4.18951	No
SPSB4	-0.568148	3.1497	-2.81212	0.029797	0.305348	-4.18964	No
SAA2	-2.6417	3.71834	-2.89363	0.026732	0.299198	-4.19034	No
GLTP	-0.361112	6.32065	-3.22078	0.0174496	0.260194	-4.19065	No
SYNJ1	0.258302	5.41277	3.07913	0.0209501	0.276606	-4.19293	No
KNG1	-1.71453	-4.40393	-1.96383	0.0959002	0.439744	-4.19369	No
INA	0.736998	3.02402	2.86198	0.0278797	0.301521	-4.19567	No
NFATC2	0.449438	3.00447	2.82597	0.0292505	0.303881	-4.19858	No
CACYBP	-0.372059	6.07177	-3.19959	0.0179301	0.262641	-4.1991	No
PTPN6	-0.990756	3.05023	-2.85375	0.0281871	0.301521	-4.19955	No
ETS2	0.419252	5.76535	3.1205	0.0198549	0.271985	-4.20063	No
ARC	1.35559	-1.95915	2.18649	0.0702238	0.397279	-4.20124	No
GLIPR1L2	-0.513296	3.27748	-2.86632	0.0277195	0.301102	-4.20149	No
TTC23L	0.515419	0.816933	2.52634	0.0438737	0.342741	-4.20398	No
PNPLA7	-0.338128	5.74192	-3.19276	0.0180882	0.263407	-4.20507	No
MUC4	-1.50068	-3.3156	-2.02416	0.0881246	0.428325	-4.20616	No
TMEM179	-0.904115	2.46504	-2.76133	0.0318955	0.313628	-4.20816	No
CYP1A1	1.6266	-1.9226	2.13619	0.0753353	0.407151	-4.20876	No
SPATA31A6	-1.57632	-4.02723	-1.97396	0.0945475	0.438434	-4.20956	No
TMEM218	-0.399767	4.32537	-3.04291	0.021963	0.279514	-4.20991	No
MPO	1.99906	-3.72832	2.00532	0.0904825	0.433048	-4.2102	No
H1-3	1.59413	-2.58956	2.11523	0.0775754	0.412839	-4.21044	No
UNC13A	-0.994161	1.69259	-2.6218	0.0385154	0.330173	-4.21153	No
FAM124B	-0.695494	0.0634897	-2.43718	0.0495912	0.356806	-4.21294	No
BATF	-0.810408	-1.25454	-2.19024	0.0698573	0.396276	-4.21311	No
EEF1AKMT4-ECE2	1.46177	-1.81523	2.13767	0.0751793	0.407151	-4.21627	No
TERB1	-0.803349	-1.18852	-2.22956	0.0661303	0.388844	-4.21667	No
ZNF783	-0.559002	3.24426	-2.8793	0.0272451	0.300302	-4.21693	No
AFAP1	0.348897	6.17048	3.07889	0.0209569	0.276606	-4.21701	No
RXFP4	-1.19251	-2.2512	-2.09019	0.080341	0.417463	-4.21709	No
FITM2	0.563132	4.89612	3.10598	0.0202321	0.273751	-4.2171	No
ERFL	-0.464124	2.02949	-2.60196	0.0395688	0.33401	-4.21831	No
IL22RA1	-1.31725	-1.81482	-2.15831	0.0730423	0.402258	-4.22316	No
WNT1	1.96702	-3.22023	2.03893	0.08632	0.425927	-4.22354	No
PCDHB4	-1.53232	1.48757	-2.63263	0.0379524	0.329749	-4.22625	No
NCOA7	-0.286812	4.18192	-2.93135	0.0254299	0.295609	-4.22707	No
LRATD1	0.595349	4.68113	3.05042	0.0217487	0.27927	-4.2281	No
CACNA2D2	0.347178	3.60815	2.83309	0.0289742	0.303366	-4.22841	No
CHRND	1.86418	-3.79477	1.98643	0.09291	0.436014	-4.22848	No
H1-1	1.16227	-3.68381	1.97124	0.0949088	0.438849	-4.22876	No
SLC35G5	-0.601703	-0.0624525	-2.28394	0.0613102	0.37884	-4.22907	No
ITGB4	0.511803	8.44418	3.23838	0.0170612	0.258139	-4.22971	No
TAS2R43	-1.14684	-1.91924	-2.17865	0.070996	0.399293	-4.23214	No
BEND4	-0.972944	-2.84484	-1.98768	0.0927474	0.436014	-4.23219	No
B3GALNT1	-0.396322	5.50425	-3.12172	0.0198236	0.271985	-4.23226	No
PSMD9	-0.449905	2.60006	-2.76081	0.0319177	0.313628	-4.23227	No
XG	-1.0301	0.836006	-2.52521	0.0439419	0.342741	-4.23267	No
CYP1B1	-0.689854	-0.398775	-2.36296	0.0549445	0.36466	-4.23327	No
ALG10	0.418547	3.13819	2.84253	0.0286114	0.302386	-4.2342	No
TRPM2	0.739799	3.56244	2.90876	0.0262013	0.297947	-4.23562	No
SELENOV	-1.00921	-2.29874	-2.11325	0.0777909	0.412995	-4.23619	No
AHSG	-1.18136	-3.02515	-2.02124	0.0884866	0.42914	-4.23738	No
PRKACB	-0.310062	6.66889	-3.18461	0.0182786	0.264633	-4.23763	No
S100A8	-3.63829	-0.334032	-2.28592	0.0611413	0.37836	-4.23809	No
TMEM156	-0.633525	-0.125005	-2.4085	0.0515922	0.359496	-4.23886	No
IPO4	0.323577	5.06318	3.11589	0.0199738	0.271985	-4.23913	No
OR5B2	2.05281	-3.34953	2.01284	0.0895337	0.431523	-4.24037	No
DHX9	0.380892	7.22313	3.16167	0.0188264	0.267529	-4.24096	No
GRM1	0.974217	-1.77468	2.18787	0.0700883	0.396963	-4.24222	No
INSL5	1.57428	-2.79658	2.05333	0.0845968	0.423933	-4.24285	No
SYNGR1	-0.339598	7.52391	-3.23319	0.0171747	0.258416	-4.24288	No
MYRFL	1.51917	-1.50525	2.21188	0.0677801	0.392293	-4.24381	No
CPO	0.549245	0.826789	2.50262	0.0453237	0.34604	-4.24392	No
ITGB8	0.315439	7.63764	3.21514	0.0175762	0.261006	-4.24408	No
AGTRAP	0.367989	4.81803	3.06892	0.0212306	0.277764	-4.24494	No
RNF8	-0.5077	3.5398	-2.8848	0.027047	0.30013	-4.24513	No
NR1I3	-0.817409	-0.643558	-2.33577	0.0570535	0.369322	-4.24605	No
SLC35E2B	0.435059	6.85689	3.19883	0.0179477	0.262641	-4.24724	No
NEURL3	-0.624478	2.75986	-2.79164	0.0306247	0.310423	-4.24761	No
MAP7D2	-0.43114	4.06672	-2.92526	0.0256355	0.295808	-4.24783	No
RNF148	-1.55228	-3.41214	-2.00787	0.0901594	0.432586	-4.24893	No
OR9Q2	-0.782222	-2.89133	-2.05316	0.0846168	0.423933	-4.24921	No
APH1A	-0.253463	7.82788	-3.14958	0.0191223	0.269534	-4.24983	No
PAQR6	0.343539	5.25057	3.12015	0.0198639	0.271985	-4.25162	No
COL19A1	0.878862	-2.16184	2.09303	0.0800224	0.416493	-4.25183	No
ACADS	-0.715731	2.3148	-2.68567	0.0353201	0.322751	-4.25237	No
CTNND2	-0.827168	1.73148	-2.62358	0.0384221	0.330173	-4.25547	No
PCDHGB3	0.804455	0.331079	2.41905	0.0508463	0.358892	-4.25603	No
IBSP	-1.0603	-0.817844	-2.28028	0.0616229	0.379617	-4.25751	No
H4C2	0.884994	-2.59918	2.08508	0.0809182	0.417818	-4.25794	No
CD180	0.65025	1.35323	2.60341	0.0394911	0.333542	-4.25912	No
NOXO1	-1.12754	-0.35886	-2.32197	0.0581558	0.37046	-4.26107	No
HOXB5	-1.20195	-0.382898	-2.35522	0.0555369	0.366147	-4.26211	No
SCAI	0.267668	5.29679	3.06636	0.0213014	0.278203	-4.26509	No
HOXB6	-0.991769	2.70539	-2.76846	0.0315915	0.313628	-4.26645	No
C1QTNF8	2.20213	-3.78946	1.94957	0.0978361	0.442818	-4.26775	No
MAG	-1.79928	-4.33496	-1.89433	0.105712	0.455186	-4.26837	No
UNKL	-0.331556	5.20439	-3.05478	0.0216254	0.279109	-4.26874	No
TMPPE	0.435289	1.90339	2.59937	0.0397087	0.334033	-4.26942	No
XPNPEP1	0.357825	4.87502	3.06006	0.021477	0.279109	-4.27025	No
PRAC2	-1.09875	0.0148569	-2.40806	0.0516235	0.359496	-4.27057	No
CIP2A	0.654475	3.44255	2.86662	0.0277084	0.301102	-4.27212	No
GATA2	-0.750347	2.93549	-2.78588	0.0308622	0.311141	-4.27283	No
HAVCR1	1.25222	-1.52359	2.17711	0.071149	0.399638	-4.27324	No
C9orf72	-0.348323	3.55445	-2.84103	0.0286686	0.302712	-4.27366	No
RBM12	0.23857	6.5623	3.08069	0.0209079	0.276606	-4.27444	No
UROD	-0.348377	5.77501	-3.15594	0.018966	0.268344	-4.27698	No
MID1IP1	-0.609558	4.1319	-2.96541	0.0243127	0.291071	-4.27706	No
APOBEC3C	-0.756612	1.40053	-2.59686	0.0398448	0.334033	-4.27734	No
AQP5	-0.45017	8.45525	-3.15503	0.0189884	0.268407	-4.27818	No
INMT	-0.547523	1.2868	-2.5828	0.0406159	0.335707	-4.27954	No
SLC9A3R2	-0.255197	6.16196	-3.11842	0.0199085	0.271985	-4.28083	No
KRT4	1.19692	-1.86579	2.08152	0.0813225	0.418638	-4.28112	No
TLN1	0.29154	7.20407	3.14018	0.0193559	0.270025	-4.28118	No
FNDC11	-1.20033	0.783686	-2.48735	0.0462837	0.347849	-4.28127	No
GPR84	-1.00996	-2.94425	-1.9876	0.0927576	0.436014	-4.28165	No
C8orf76	-0.309556	4.22774	-2.77778	0.0311993	0.312223	-4.28261	No
ATOH8	1.05596	0.336213	2.43481	0.0497534	0.357526	-4.28518	No
MARCHF4	-1.03927	-3.74424	-1.87385	0.10879	0.459836	-4.28686	No
CAPRIN1	0.484083	7.52836	3.20027	0.0179145	0.262641	-4.28763	No
UNC13D	1.02931	5.27783	3.09032	0.0206478	0.276606	-4.29216	No
KCNN2	2.32885	-1.83969	2.11641	0.0774473	0.412392	-4.29437	No
UQCC2	-0.400703	5.13463	-3.05131	0.0217237	0.27927	-4.29598	No
TRUB2	-0.259349	5.15419	-3.08624	0.0207574	0.276606	-4.29636	No
TAS2R20	-0.724701	1.37586	-2.57975	0.040785	0.336104	-4.29791	No
POPDC3	-0.747335	-0.602578	-2.27927	0.0617091	0.379645	-4.29969	No
POLR1H	-0.335424	3.75458	-2.85834	0.0280151	0.301521	-4.30006	No
FRRS1	-0.371587	3.07794	-2.68803	0.0352074	0.322324	-4.30015	No
CLEC4F	-0.956792	-0.617295	-2.27885	0.0617453	0.379645	-4.30025	No
RGS7	-1.28312	-3.01672	-1.97631	0.0942375	0.438174	-4.30104	No
CYP2S1	0.748918	-1.62289	2.12611	0.0764044	0.409077	-4.3022	No
SGCD	1.29161	1.83434	2.62459	0.0383694	0.330173	-4.30259	No
SPACA3	-0.66978	-0.165414	-2.3176	0.0585098	0.370893	-4.30423	No
CD300E	-1.1988	-0.0802157	-2.36705	0.0546347	0.364291	-4.30467	No
PHF21B	0.933016	0.116311	2.37123	0.0543194	0.363691	-4.30733	No
NCK1	-0.230968	5.87004	-3.07984	0.020931	0.276606	-4.30753	No
PDCD10	-0.249263	6.89367	-3.12805	0.0196618	0.271522	-4.30757	No
C1QL2	1.70561	0.35718	2.40914	0.0515465	0.359496	-4.30778	No
RSPH14	-0.74614	-0.269043	-2.33168	0.057378	0.369772	-4.30779	No
SNX19	0.5697	5.17394	3.07574	0.0210428	0.27725	-4.30825	No
ANGPTL7	-0.975875	-0.758583	-2.21278	0.0676949	0.392266	-4.30891	No
MEF2B	0.492197	2.12723	2.54125	0.0429878	0.342475	-4.31009	No
IFITM10	-1.28376	0.313579	-2.40093	0.0521344	0.359831	-4.31166	No
DCTN6	-0.954111	3.89071	-2.88243	0.0271323	0.300302	-4.31203	No
SUSD3	-0.615323	0.0391189	-2.38874	0.0530198	0.361661	-4.3134	No
STAU1	0.416833	6.59744	3.16749	0.0186858	0.26709	-4.31595	No
FCN1	-0.740983	1.41649	-2.57146	0.0412489	0.336667	-4.31655	No
CGB1	-1.82108	-3.84912	-1.91156	0.10319	0.451143	-4.31669	No
TCN1	1.52079	-1.35832	2.13462	0.0755005	0.407386	-4.31719	No
OOSP1	-1.39786	-2.84739	-2.00792	0.0901538	0.432586	-4.31951	No
ZNF414	-0.334159	2.96912	-2.7072	0.0343072	0.318369	-4.31998	No
CIDEA	-2.30066	-3.41062	-1.94074	0.0990552	0.444445	-4.32091	No
TBC1D16	0.307626	7.04726	3.10997	0.0201278	0.273367	-4.32151	No
GDPD1	-0.360805	3.68626	-2.84609	0.0284761	0.302174	-4.32174	No
VTN	-0.73975	0.144876	-2.30916	0.0591996	0.372868	-4.32231	No
ANKRD52	0.307968	6.39176	3.04597	0.0218756	0.279514	-4.32278	No
CCDC112	-0.319042	3.61107	-2.75508	0.0321647	0.313628	-4.32291	No
PRELID3A	-0.46148	4.50297	-2.98594	0.0236648	0.288272	-4.32399	No
ZNF180	0.49088	3.46032	2.82653	0.0292287	0.303881	-4.32493	No
ERGIC2	-0.236748	6.82356	-2.97405	0.0240377	0.289868	-4.32794	No
HACD2	-0.45615	7.95217	-3.09033	0.0206473	0.276606	-4.32815	No
LRIT3	0.740971	0.884916	2.49209	0.0459835	0.347849	-4.32861	No
GPR161	-0.295236	4.89877	-2.86951	0.0276019	0.300632	-4.32947	No
FGF19	-1.42027	-3.41332	-1.92205	0.101685	0.448958	-4.32976	No
CALN1	0.856479	-0.590707	2.27908	0.0617252	0.379645	-4.33082	No
BCL7C	-0.447644	5.57507	-3.08023	0.0209203	0.276606	-4.33303	No
KRT6C	0.73302	-0.191329	2.29603	0.0602883	0.375633	-4.33409	No
PAX3	-1.28891	-3.76472	-1.89719	0.10529	0.454764	-4.33474	No
CLCN6	0.608407	3.65125	2.85092	0.0282935	0.301521	-4.33729	No
KMT2D	0.272324	6.86423	3.14767	0.0191696	0.269775	-4.33872	No
CCDC171	-0.38784	2.30988	-2.56639	0.0415354	0.337763	-4.34112	No
Z82206.1	-1.32403	-1.65412	-2.11997	0.0770635	0.411216	-4.34373	No
RHOXF2B	1.01024	-2.32792	2.04593	0.0854777	0.425282	-4.34481	No
TENM4	-1.41994	0.518842	-2.41849	0.050886	0.358892	-4.3457	No
ZMYND11	0.291315	7.62049	3.13057	0.0195979	0.271522	-4.34621	No
PLSCR2	-0.763556	0.0761961	-2.35424	0.055612	0.366196	-4.34729	No
TAS2R42	0.874372	-2.17702	2.03655	0.0866089	0.426491	-4.3512	No
LYL1	-1.28529	-0.719181	-2.23947	0.0652231	0.385961	-4.3513	No
AC254788.1	-1.83141	-3.77231	-1.8882	0.106624	0.457553	-4.35214	No
PTPN11	0.317595	7.78883	3.13877	0.0193913	0.270266	-4.35301	No
ETV4	0.377534	3.21121	2.60458	0.0394282	0.333388	-4.35302	No
SULT2B1	-0.867675	0.765958	-2.45343	0.0484941	0.353742	-4.35347	No
EXOSC7	-0.476559	4.67874	-2.98773	0.0236093	0.288272	-4.35401	No
ZNF862	-0.475655	6.47931	-3.13598	0.0194612	0.270483	-4.35533	No
MMEL1	-0.682804	0.524198	-2.42643	0.0503318	0.358574	-4.35615	No
CYP4F11	0.758641	0.567117	2.40116	0.0521176	0.359831	-4.35717	No
IGLON5	0.866095	0.295657	2.38752	0.0531096	0.361838	-4.35753	No
MPZL2	-0.577552	5.94695	-3.08725	0.0207301	0.276606	-4.3576	No
RPL34	-0.24259	7.14841	-3.08937	0.0206732	0.276606	-4.3583	No
FKBP7	-0.25834	5.02062	-2.96745	0.0242473	0.290754	-4.36059	No
TAPBP	-0.29267	7.41742	-3.04591	0.0218771	0.279514	-4.36165	No
ME3	-0.390734	3.21006	-2.74811	0.0324673	0.313628	-4.36187	No
CHD3	0.277318	7.8176	3.00488	0.0230838	0.285273	-4.36331	No
SLIRP	-0.411221	4.28226	-2.92742	0.0255624	0.295609	-4.36361	No
CDC16	0.403445	6.02779	3.08512	0.0207877	0.276606	-4.36368	No
AJAP1	1.54396	0.739421	2.42725	0.0502751	0.358574	-4.36444	No
PLCB1	0.46015	7.02283	3.14021	0.0193551	0.270025	-4.36653	No
LENG1	-0.384449	3.60202	-2.67813	0.0356821	0.323771	-4.36734	No
CBFA2T3	0.32305	3.95842	2.8325	0.0289967	0.303389	-4.36757	No
RNF223	0.469167	1.27799	2.49767	0.0456327	0.346619	-4.36843	No
FNTA	-0.765114	4.73707	-2.98108	0.0238165	0.288365	-4.36892	No
ING3	-0.455774	3.77982	-2.80706	0.0299993	0.30657	-4.36936	No
PLCL2	-0.561646	1.79113	-2.54036	0.0430398	0.342475	-4.37073	No
RWDD1	-0.284264	5.25909	-2.96937	0.0241861	0.29072	-4.37142	No
ZFHX4	-1.18004	1.37651	-2.41193	0.0513489	0.35901	-4.37147	No
MIF	-0.458723	8.34396	-3.12834	0.0196546	0.271522	-4.37261	No
UST	0.363038	2.72671	2.63999	0.0375748	0.328887	-4.37318	No
BCAS3	0.256746	4.74216	2.9584	0.0245382	0.291451	-4.37322	No
FAF2	0.279723	7.76555	3.08621	0.0207583	0.276606	-4.37591	No
E2F8	0.760261	2.88816	2.70378	0.0344661	0.318492	-4.37623	No
PYDC1	-2.0383	-3.45231	-1.89333	0.105861	0.45555	-4.37862	No
VAMP8	-0.404568	6.37253	-3.07268	0.0211269	0.277507	-4.38014	No
THY1	-0.757844	-0.728073	-2.19959	0.0689516	0.394746	-4.38094	No
STEAP1B	-1.20368	-0.923288	-2.19271	0.0696167	0.395923	-4.38198	No
KRTAP5-8	0.893438	-1.5721	2.10867	0.0782911	0.413923	-4.38199	No
SPR	-0.344939	3.52792	-2.77947	0.0311285	0.311817	-4.38236	No
BTBD10	0.253659	5.25761	3.02258	0.0225547	0.283358	-4.3827	No
RBM11	3.1137	-2.91037	1.92346	0.101483	0.448596	-4.38345	No
MGST3	-0.266161	7.05311	-3.128	0.0196631	0.271522	-4.38437	No
CHGA	1.71616	-4.03352	1.83878	0.114267	0.467614	-4.38507	No
MKRN2OS	-0.907905	-0.963874	-2.12261	0.0767788	0.410317	-4.38522	No
NKTR	-0.282122	8.29686	-3.07967	0.0209355	0.276606	-4.3874	No
CMTM8	-0.433005	2.20428	-2.62175	0.0385176	0.330173	-4.38848	No
KIDINS220	0.299616	7.28743	3.07775	0.020988	0.276771	-4.38876	No
FSCN3	1.18122	-2.48748	1.97135	0.0948952	0.438849	-4.38888	No
AAMDC	-0.466896	4.09255	-2.8797	0.0272307	0.300302	-4.39188	No
RHOBTB2	-0.421601	3.05531	-2.70256	0.0345229	0.318792	-4.39464	No
TAFA2	-0.546391	0.787037	-2.4362	0.0496582	0.357047	-4.39472	No
ZC3H12B	0.536852	2.186	2.61345	0.038955	0.331639	-4.395	No
TRHR	2.19025	-2.61333	1.96041	0.0963617	0.440692	-4.39518	No
CD9	-0.280906	9.86668	-3.00733	0.0230099	0.284831	-4.3967	No
AC093668.1	-2.36485	-2.76945	-1.94046	0.0990942	0.444445	-4.3984	No
AGPAT3	0.20648	6.60534	3.05891	0.0215092	0.279109	-4.39851	No
UBL4B	0.955583	-2.49306	1.98493	0.0931049	0.436118	-4.40045	No
PIP	2.24427	-2.58985	1.95706	0.096815	0.441053	-4.40083	No
GSTT1	-0.652211	5.08738	-2.97546	0.0239931	0.289798	-4.40146	No
TAMM41	0.642395	2.56155	2.65597	0.0367692	0.32614	-4.40161	No
VASN	-0.33284	5.32876	-2.99854	0.0232765	0.286706	-4.40191	No
SEC23IP	0.281242	5.49589	3.04342	0.0219485	0.279514	-4.40195	No
PYCARD	-0.722431	4.0083	-2.85664	0.0280786	0.301521	-4.40361	No
PDE7A	0.448556	7.10068	3.05683	0.0215676	0.279109	-4.40381	No
MRE11	-0.274175	5.85494	-3.07087	0.0211768	0.277507	-4.40435	No
ATP6V1G2	0.527119	1.64423	2.48939	0.0461546	0.347849	-4.40543	No
PLGLB1	-0.348808	3.10783	-2.70931	0.0342096	0.318032	-4.40642	No
NPC1L1	1.41007	-1.27688	2.12149	0.0768989	0.410631	-4.40657	No
KCTD19	-0.660558	-1.55732	-2.06009	0.083799	0.422273	-4.40679	No
C8orf49	0.756115	-1.81232	2.03668	0.0865927	0.426491	-4.40725	No
TMEM106A	-0.3195	4.5698	-2.90116	0.0264662	0.298569	-4.40811	No
PDLIM1	0.313115	4.80298	2.90607	0.0262947	0.298279	-4.40823	No
ETV7	-0.833029	0.648085	-2.40401	0.0519132	0.359831	-4.40868	No
SERPINE3	1.17703	-1.19438	2.13352	0.075617	0.407603	-4.41032	No
BMS1	0.387869	6.40646	3.065	0.0213393	0.278454	-4.41154	No
GBP6	-0.703192	-0.122072	-2.24644	0.0645931	0.385567	-4.41267	No
DUSP23	-0.433881	5.24105	-2.98499	0.0236946	0.288272	-4.41341	No
RHCE	-0.424269	2.43624	-2.51441	0.0445972	0.344533	-4.41489	No
HLA-G	1.85918	-3.55108	1.85497	0.111705	0.463993	-4.41539	No
UNC45B	0.67131	-1.06637	2.12255	0.0767851	0.410317	-4.41578	No
SLC25A37	-0.693691	5.44757	-3.01068	0.022909	0.284761	-4.41807	No
NPC1	0.305032	6.79335	3.09802	0.0204423	0.274912	-4.42071	No
SH3PXD2B	0.555217	7.37658	3.10392	0.0202862	0.273751	-4.42139	No
KRT38	-2.02999	-4.12161	-1.78969	0.122393	0.480048	-4.42217	No
CSMD3	-0.867027	-2.49871	-1.87386	0.108789	0.459836	-4.42473	No
TTC4	-0.330085	3.70368	-2.78476	0.0309084	0.311366	-4.42508	No
PLCH2	1.16364	0.646041	2.38102	0.053589	0.362953	-4.42751	No
OR2A14	1.63198	-4.0708	1.80006	0.12063	0.477059	-4.42797	No
FPR3	0.941914	-2.79658	1.92977	0.100589	0.446761	-4.42872	No
MFSD4A	-0.430874	4.96919	-2.96123	0.0244468	0.291275	-4.42906	No
GPR158	0.515659	2.71439	2.5859	0.0404446	0.335526	-4.42911	No
BCL6	-0.4384	5.53373	-3.02675	0.0224319	0.283071	-4.42994	No
GPER1	-1.41061	0.337628	-2.32858	0.057625	0.369772	-4.43434	No
EFNA4	-0.305494	5.28723	-2.9858	0.0236694	0.288272	-4.43677	No
COL13A1	0.531594	0.335113	2.1902	0.0698608	0.396276	-4.43768	No
IRAK2	-0.843283	1.41881	-2.48478	0.0464479	0.348557	-4.43778	No
ZNHIT3	-0.362892	5.13496	-2.97018	0.0241605	0.290646	-4.43825	No
GLRB	-0.518919	2.51056	-2.56245	0.0417597	0.337763	-4.43867	No
NR6A1	0.354343	3.07858	2.57462	0.0410714	0.336592	-4.44004	No
USP47	0.230024	6.66533	2.90987	0.0261628	0.297947	-4.44069	No
EHBP1L1	-0.242317	6.3226	-3.01493	0.0227818	0.284363	-4.44116	No
BTN3A2	-1.03584	3.66647	-2.75286	0.0322607	0.313628	-4.44174	No
DENND4A	0.26756	5.46435	2.87346	0.0274576	0.300302	-4.44234	No
HEATR5B	0.230127	5.5987	2.96855	0.0242125	0.290754	-4.44313	No
PRKG1	0.402512	3.06664	2.63585	0.0377867	0.329581	-4.44371	No
GOLGA8B	-0.555465	7.02106	-3.08393	0.0208199	0.276606	-4.44565	No
CAPZA3	-0.664136	1.80462	-2.5026	0.0453249	0.34604	-4.44637	No
ATP5PO	-0.245031	7.82166	-3.02924	0.0223589	0.282627	-4.44673	No
RIPPLY3	-0.729268	-0.122573	-2.13384	0.0755827	0.407603	-4.44687	No
SCN1A	-3.62557	-1.57857	-1.99971	0.0911963	0.434404	-4.44816	No
DNMT3B	0.456714	4.31284	2.86939	0.0276064	0.300632	-4.44915	No
MYEOV	0.912604	0.293925	2.32105	0.0582307	0.37046	-4.44959	No
NCBP2AS2	-0.285953	4.4165	-2.69105	0.0350637	0.321403	-4.45008	No
TSR2	-0.341419	6.03042	-3.02363	0.0225238	0.283358	-4.45008	No
LUM	-2.41361	-2.55081	-1.92046	0.101911	0.449141	-4.45035	No
IGFLR1	-0.697163	0.993202	-2.41724	0.050974	0.358892	-4.45037	No
GAK	0.237884	6.38471	3.00757	0.0230024	0.284831	-4.45093	No
ZNF81	0.278009	3.94029	2.7665	0.0316751	0.313628	-4.45123	No
ZNF622	0.235434	5.20422	2.96171	0.0244315	0.291275	-4.45152	No
BPIFA1	-2.21162	-3.00446	-1.87677	0.108346	0.459232	-4.45177	No
NMRK1	-0.360112	5.17688	-2.94392	0.0250113	0.294532	-4.45327	No
RPS6KA2	0.424454	3.63747	2.71862	0.0337829	0.317953	-4.45342	No
CCND2	0.590988	0.872009	2.37622	0.0539457	0.363691	-4.45368	No
HTR6	1.58421	-2.5099	1.93335	0.100087	0.445988	-4.45419	No
ITGAL	-0.884554	-0.731773	-2.16918	0.0719416	0.400997	-4.45597	No
ADAMTS4	-0.330595	2.89466	-2.60785	0.0392532	0.332473	-4.45915	No
MNX1	-0.422271	3.10329	-2.65672	0.0367317	0.32614	-4.45921	No
IGSF6	-0.518146	1.45392	-2.43829	0.0495155	0.356806	-4.4601	No
SLC27A3	-0.331411	3.87204	-2.77192	0.0314454	0.313628	-4.46089	No
SPINK5	-1.20683	-0.981249	-2.10375	0.078831	0.414444	-4.46134	No
TEX264	-0.224403	6.14887	-3.00882	0.0229648	0.284831	-4.4616	No
ERFE	1.65378	-1.97495	1.94858	0.0979724	0.443161	-4.46196	No
OR7C1	-0.397937	3.71851	-2.77512	0.0313106	0.31291	-4.46259	No
LMO2	-1.02513	1.10653	-2.39689	0.0524264	0.360719	-4.46426	No
EPRS1	0.232905	8.54536	3.02273	0.0225503	0.283358	-4.46427	No
AJM1	-0.374544	4.14498	-2.83493	0.0289031	0.303366	-4.4645	No
TMED6	-1.11598	-1.28666	-2.08089	0.0813947	0.418638	-4.46691	No
SHANK1	0.384361	2.38559	2.51576	0.0445148	0.34429	-4.46827	No
PCDHA8	0.967739	-2.3927	1.90775	0.103743	0.451769	-4.46877	No
BCAT2	0.241505	5.1531	2.91089	0.0261275	0.297947	-4.4707	No
STING1	-1.05443	0.861902	-2.35138	0.0558327	0.366349	-4.47182	No
LRRC43	-0.427529	1.12638	-2.42542	0.0504021	0.358574	-4.47361	No
IPCEF1	0.592161	0.204494	2.25277	0.0640268	0.384469	-4.47467	No
ZNF462	0.328794	6.72667	3.04375	0.0219389	0.279514	-4.47472	No
TRABD2B	-0.491898	0.807985	-2.38241	0.0534857	0.362746	-4.47475	No
UPK3A	-1.6939	-3.96212	-1.7618	0.127258	0.489286	-4.47517	No
CCDC59	-0.483271	3.21752	-2.66517	0.0363138	0.32614	-4.47564	No
PMP22	0.595071	8.41192	3.02323	0.0225355	0.283358	-4.4767	No
NAT1	-2.28003	-2.39438	-1.91965	0.102027	0.449141	-4.47811	No
TMEM104	0.468018	5.18685	2.9569	0.0245869	0.291776	-4.47951	No
FOXC1	0.324675	7.32518	2.97987	0.0238545	0.288591	-4.47959	No
HLA-C	-0.521601	8.58846	-3.05602	0.0215904	0.279109	-4.47984	No
OR8H1	-0.669945	-1.51837	-2.04492	0.0855987	0.425357	-4.48009	No
NUB1	-0.31581	6.29788	-2.98995	0.0235406	0.288272	-4.48038	No
CSNK1A1L	-0.843386	-0.58933	-2.17191	0.071668	0.400595	-4.48081	No
MYBPH	0.926226	-1.12196	2.06782	0.0828972	0.42102	-4.48085	No
CATSPER4	-2.03278	-3.58708	-1.79597	0.121323	0.478032	-4.48149	No
SLITRK6	2.29155	0.644452	2.19258	0.0696292	0.395923	-4.4846	No
METTL2B	-0.237436	5.81573	-2.98134	0.0238084	0.288365	-4.48478	No
TMSB10	-0.346908	8.6631	-3.01258	0.0228519	0.284527	-4.48598	No
ZFY	-1.17205	-3.25538	-1.81818	0.117611	0.472246	-4.4876	No
IGSF11	1.2205	2.82105	2.62319	0.0384425	0.330173	-4.4878	No
MCTP2	0.709441	4.40551	2.85116	0.0282844	0.301521	-4.48806	No
SLC33A1	1.49194	4.78078	2.8809	0.0271874	0.300302	-4.48838	No
PSMB7	-0.242956	6.52319	-2.93569	0.0252846	0.295266	-4.48849	No
PLXDC1	-0.460345	1.79837	-2.49861	0.0455741	0.346406	-4.49043	No
C8orf74	-1.07346	-2.41366	-1.91023	0.103382	0.451383	-4.49125	No
HEATR1	0.379802	6.77834	3.04668	0.0218551	0.279514	-4.49192	No
GOLGA8R	-0.466933	1.00433	-2.34451	0.0563672	0.367765	-4.49259	No
EVI2A	-0.492288	0.498717	-2.19263	0.0696247	0.395923	-4.49316	No
XRN2	0.251348	7.31421	3.04947	0.0217756	0.27927	-4.49442	No
SPATA3	1.38063	-0.0638364	2.21061	0.0678997	0.392756	-4.49444	No
TSPAN1	-0.873034	0.508679	-2.3206	0.058267	0.37046	-4.49752	No
MFAP1	-0.270608	5.31238	-2.95893	0.0245211	0.291451	-4.49801	No
GTF3C2	0.22745	6.39875	3.0315	0.0222929	0.282031	-4.49853	No
CORO6	-1.03475	0.725107	-2.34615	0.0562391	0.367475	-4.50044	No
CWC25	-0.269961	5.20243	-2.92209	0.0257429	0.295865	-4.5013	No
KAZALD1	-0.29761	4.16418	-2.6177	0.0387303	0.331046	-4.50183	No
ADPRM	-0.352019	2.33982	-2.47414	0.0471317	0.349586	-4.50225	No
LPAR4	-1.95876	1.17888	-2.38588	0.0532303	0.362084	-4.50226	No
ELAVL4	-1.91988	-4.15529	-1.71872	0.135148	0.499567	-4.50248	No
RBMS3	0.493463	1.4861	2.44902	0.0487894	0.354214	-4.50302	No
FNDC7	-2.06541	-3.04048	-1.83253	0.115272	0.469286	-4.50341	No
AP3S2	0.513595	5.97537	2.98686	0.0236362	0.288272	-4.50462	No
COPE	-0.233025	6.49717	-2.9277	0.0255527	0.295609	-4.50481	No
LTK	-0.802477	-1.8198	-1.95599	0.0969599	0.441132	-4.50533	No
RGS4	0.935338	-1.57028	1.98992	0.0924567	0.436014	-4.50592	No
KLKB1	-1.16842	2.24593	-2.53335	0.0434551	0.342475	-4.50637	No
TECTA	0.63038	2.18726	2.52466	0.0439753	0.342741	-4.50644	No
OR51E2	0.646167	-0.262784	2.16048	0.0728212	0.401929	-4.50794	No
HBZ	0.77923	-3.57513	1.738	0.13156	0.494969	-4.50853	No
ZNF660	0.458358	1.31937	2.27403	0.062161	0.381145	-4.50864	No
ENPP5	-0.445314	5.55896	-2.8902	0.0268539	0.299198	-4.50975	No
KDM4D	0.630558	0.69546	2.31905	0.0583926	0.370647	-4.5098	No
MTHFD2	-0.260928	5.99228	-2.85104	0.028289	0.301521	-4.51097	No
IGSF21	1.57508	-1.5082	1.95058	0.0976973	0.4426	-4.51116	No
CISH	0.419781	2.06806	2.33011	0.0575031	0.369772	-4.51154	No
ABLIM2	0.690306	2.13365	2.52261	0.0440986	0.342975	-4.51278	No
CD160	0.439796	1.03752	2.3089	0.0592207	0.372868	-4.51323	No
ERBB3	-0.231696	7.66143	-3.00786	0.0229938	0.284831	-4.51371	No
NFKBIL1	-0.308419	5.28662	-2.92479	0.0256514	0.295808	-4.51428	No
EP300	0.403024	6.95519	3.01906	0.0226589	0.283955	-4.51443	No
ATP5PD	-0.239549	6.81932	-2.85415	0.0281718	0.301521	-4.51491	No
TMEM59	-0.27039	8.66864	-2.92822	0.0255353	0.295609	-4.51698	No
DENND10	-0.265049	4.8376	-2.78901	0.0307331	0.310566	-4.51797	No
LUZP4	1.60681	-4.04478	1.70866	0.137057	0.501625	-4.51903	No
USH1C	0.967033	-2.78703	1.85017	0.11246	0.46508	-4.51992	No
WEE2	-0.814909	2.00039	-2.49849	0.0455816	0.346406	-4.52051	No
H2AB3	-0.956405	-0.590093	-2.14164	0.0747637	0.406749	-4.52067	No
CSTA	-1.03007	-0.288304	-2.18359	0.0705087	0.397987	-4.52242	No
TNFAIP3	-0.49837	3.91042	-2.65573	0.036781	0.32614	-4.523	No
CCR7	-1.05516	-3.00664	-1.75708	0.128101	0.490238	-4.5245	No
DLX4	0.440472	3.14546	2.60386	0.0394669	0.333527	-4.52713	No
OR51B4	1.02216	-3.31687	1.73659	0.131818	0.495291	-4.52728	No
RPL36AL	-0.310107	6.01539	-2.98302	0.0237559	0.288272	-4.52978	No
SLC45A2	0.835167	-1.63352	1.96414	0.095858	0.439744	-4.53037	No
HPD	0.746816	-1.39642	1.93921	0.0992669	0.444666	-4.53213	No
COX14	-0.409502	4.21975	-2.79957	0.0303013	0.30819	-4.53228	No
AVIL	0.381172	2.5909	2.39319	0.0526951	0.361318	-4.53459	No
CCN6	-3.13492	-0.669229	-2.06333	0.0834195	0.421926	-4.53515	No
TKTL2	-1.24209	-3.31076	-1.76049	0.127492	0.489607	-4.53669	No
ZNF212	-0.423041	4.54243	-2.83982	0.0287151	0.3028	-4.53863	No
C11orf91	0.619712	0.000417419	2.2165	0.0673446	0.391363	-4.53896	No
C11orf24	0.229211	5.47036	2.79262	0.0305846	0.310356	-4.54018	No
SCARF1	-0.517578	2.22196	-2.48085	0.046699	0.348857	-4.54048	No
MTOR	0.638566	6.34305	2.99687	0.0233276	0.286863	-4.54056	No
SFXN5	-1.12005	2.62046	-2.52839	0.043751	0.342741	-4.54084	No
NELFA	-0.704944	2.48192	-2.54783	0.0426026	0.34185	-4.5418	No
CDHR1	1.03761	3.03127	2.61199	0.0390323	0.331874	-4.54254	No
TAS1R3	1.16362	-0.77381	2.09327	0.0799962	0.416493	-4.54271	No
APOBEC3G	0.871171	0.263451	2.24914	0.0643509	0.385203	-4.54403	No
NSA2	-0.355285	5.82969	-2.9521	0.0247428	0.292321	-4.54427	No
PRKAR2B	-0.390347	5.3742	-2.92427	0.0256691	0.295808	-4.54489	No
H3C14	0.800968	-0.0528804	2.20314	0.0686111	0.394746	-4.54499	No
H3C15	0.800968	-0.0528804	2.20314	0.0686111	0.394746	-4.54499	No
ULBP2	-0.415631	2.89972	-2.56787	0.0414517	0.337509	-4.54528	No
MCF2	0.926988	-0.504153	2.1329	0.0756826	0.40778	-4.54634	No
PLCD4	-0.55609	1.4941	-2.37429	0.0540901	0.363691	-4.54682	No
MPP2	0.42938	3.89758	2.72579	0.0334576	0.317024	-4.54717	No
RPS3	-0.378533	8.2928	-3.01212	0.0228656	0.284527	-4.54802	No
ENOX1	0.815882	0.117976	2.22604	0.066455	0.389374	-4.54807	No
LEFTY2	0.955921	2.93963	2.49164	0.0460119	0.347849	-4.54824	No
GTF3C3	0.265765	5.34393	2.83734	0.02881	0.303232	-4.54906	No
RPE65	1.51656	-3.59539	1.74207	0.130815	0.493813	-4.55014	No
TPP1	0.32208	6.90974	3.00784	0.0229944	0.284831	-4.55068	No
PROX1	1.15237	1.00688	2.28359	0.0613398	0.378866	-4.55069	No
RDH10	0.269154	6.95464	2.97121	0.0241278	0.290635	-4.55102	No
PDK4	0.763053	2.13838	2.49527	0.0457835	0.347093	-4.55129	No
ARL13A	-2.00171	-3.96794	-1.68984	0.140698	0.506304	-4.55356	No
TTC19	-0.355464	4.18766	-2.75056	0.0323607	0.313628	-4.55501	No
OR10G3	-1.27824	-0.64718	-2.10208	0.0790156	0.414444	-4.55558	No
C1QTNF2	-0.554552	3.81388	-2.67796	0.0356904	0.323771	-4.55809	No
NTRK1	1.93961	-4.07407	1.67246	0.144145	0.512167	-4.56022	No
CNTN1	0.44222	5.81242	2.9292	0.0255023	0.295609	-4.56056	No
KLF12	0.402406	4.97466	2.87687	0.0273333	0.300302	-4.56074	No
MUC21	-0.645333	-0.782202	-2.08498	0.0809293	0.417818	-4.56361	No
PALD1	0.328602	2.66996	2.48764	0.0462658	0.347849	-4.56389	No
MYOM1	0.686745	1.43865	2.37782	0.0538269	0.363607	-4.56418	No
WFS1	0.325522	6.04316	2.94844	0.0248626	0.293422	-4.56478	No
ZNFX1	0.465334	5.17611	2.8852	0.0270325	0.30013	-4.56504	No
CD8B	-1.22202	1.2848	-2.30832	0.0592683	0.373011	-4.56758	No
KIAA0586	0.227096	4.48896	2.79413	0.0305231	0.310024	-4.56785	No
ENY2	-0.334995	5.63209	-2.90079	0.0264794	0.298569	-4.5681	No
WDR87	0.651461	-1.80123	1.85712	0.11137	0.463504	-4.5681	No
ALDH16A1	-0.606803	3.94786	-2.72076	0.0336854	0.317535	-4.56837	No
NECAB2	1.06895	0.0397553	2.1752	0.0713386	0.400143	-4.56878	No
DHX8	0.387688	5.99832	2.91383	0.026026	0.297745	-4.56914	No
SMIM22	-0.714111	0.973232	-2.30988	0.0591404	0.372834	-4.56921	No
TRIM16L	-1.58811	1.13521	-2.20083	0.0688322	0.394746	-4.56999	No
ZXDB	0.32043	4.03224	2.69435	0.0349077	0.320775	-4.57002	No
F10	0.519009	-0.445098	2.07261	0.0823427	0.420035	-4.57083	No
PPP1R1C	-1.28677	-3.67262	-1.71419	0.136004	0.500729	-4.57262	No
KCNIP4	-1.92029	-3.44241	-1.73481	0.132147	0.49571	-4.57393	No
KDM1B	0.381562	5.36515	2.90839	0.026214	0.297947	-4.57448	No
SMARCD3	-0.385423	4.79328	-2.81968	0.0294974	0.303881	-4.57458	No
CBLN3	-0.521935	1.79201	-2.39051	0.0528905	0.361506	-4.5751	No
TPP2	0.61929	5.28215	2.897	0.0266128	0.298623	-4.57548	No
YWHAB	0.29466	8.5824	2.99015	0.0235345	0.288272	-4.57586	No
PATL2	-1.89442	-2.30247	-1.84659	0.113025	0.466106	-4.57693	No
PGLYRP1	-1.09548	-2.44858	-1.85176	0.11221	0.464747	-4.57806	No
MYL6B	-0.31162	4.38613	-2.66489	0.0363274	0.32614	-4.57897	No
PRAME	-0.360823	6.77607	-2.98258	0.0237697	0.288272	-4.57906	No
A4GNT	-1.30322	-1.52731	-1.96302	0.0960087	0.439885	-4.57959	No
AC010325.1	0.836248	-2.46163	1.82201	0.116981	0.471237	-4.58026	No
GGT7	0.553687	5.56291	2.92009	0.0258112	0.296035	-4.58066	No
LEMD1	-0.388612	2.35139	-2.48437	0.046474	0.348579	-4.58146	No
KBTBD13	-0.781228	-2.05084	-1.86551	0.110069	0.461818	-4.5815	No
DMTN	-0.844367	2.77828	-2.52581	0.0439057	0.342741	-4.58154	No
FGF1	0.66514	0.0826748	2.19908	0.069001	0.394746	-4.58187	No
KHDRBS3	0.543962	3.23701	2.59119	0.0401538	0.334508	-4.58289	No
BOLA3	-0.40155	3.81563	-2.63253	0.0379574	0.329749	-4.58392	No
FLNA	0.586399	9.29903	2.92282	0.0257182	0.295808	-4.58771	No
TMEM141	-0.420707	5.48876	-2.90443	0.0263519	0.298501	-4.58818	No
FERMT2	0.251152	5.61922	2.88622	0.0269961	0.30013	-4.58843	No
KCTD11	0.252737	4.35621	2.77924	0.0311379	0.311817	-4.58864	No
LINC00514	-0.526919	2.17551	-2.47653	0.0469769	0.349515	-4.58884	No
KANK4	-0.363944	7.37108	-2.98519	0.0236882	0.288272	-4.58965	No
OR5AN1	-0.45444	0.821701	-2.27471	0.0621019	0.381145	-4.59093	No
NANOS1	0.775814	3.44632	2.6409	0.0375288	0.328867	-4.59183	No
C12orf71	0.941177	-3.20959	1.75416	0.128624	0.490715	-4.59204	No
DENND4B	0.287227	5.8156	2.87639	0.027351	0.300302	-4.5924	No
EMX2	-0.711157	1.73087	-2.416	0.051061	0.358892	-4.59336	No
C13orf46	0.710951	-0.877384	2.03942	0.0862614	0.425927	-4.59372	No
ZNF705E	0.602052	-0.511776	1.9402	0.0991299	0.444445	-4.59386	No
ZNF160	0.284508	6.00833	2.94382	0.0250146	0.294532	-4.59602	No
KCTD15	0.25784	6.23087	2.90299	0.0264025	0.298569	-4.59737	No
SEMA6B	0.6812	2.86886	2.5188	0.0443293	0.343529	-4.59738	No
TEX52	-0.485662	2.14356	-2.46629	0.047643	0.35083	-4.59802	No
COLEC11	0.480696	-0.176233	2.15012	0.0738821	0.40361	-4.59943	No
DISP1	0.312253	4.94795	2.80096	0.0302453	0.30804	-4.5999	No
PHF21A	0.367775	5.31486	2.84395	0.0285574	0.302311	-4.6	No
STK17B	-0.243561	5.51437	-2.75239	0.0322811	0.313628	-4.60085	No
TNFSF10	-0.823102	0.627799	-2.26375	0.0630561	0.382354	-4.60194	No
PATE3	-0.99073	-2.19217	-1.86161	0.110672	0.462531	-4.60334	No
ACO1	0.458018	4.74183	2.73116	0.0332165	0.316717	-4.60341	No
CYTH1	-0.27066	5.17198	-2.7819	0.0310274	0.311619	-4.60357	No
NUBP2	-0.321051	5.03549	-2.85546	0.028123	0.301521	-4.60366	No
IGFBP5	0.950739	7.93683	2.97082	0.0241402	0.290635	-4.60375	No
ASAH1	-0.752158	5.49906	-2.8633	0.027831	0.301521	-4.60441	No
H2BC8	0.922324	3.30609	2.59821	0.0397716	0.334033	-4.60496	No
PABPC1L	0.825445	0.647153	2.2058	0.0683571	0.394181	-4.60581	No
KDM5B	0.677782	4.81543	2.82183	0.0294127	0.303881	-4.6066	No
PEG10	0.817431	8.99003	2.93477	0.0253153	0.295266	-4.60708	No
GTF2A1L	-1.46966	-4.00339	-1.65056	0.148604	0.516524	-4.60781	No
TMEM178B	0.669173	3.23635	2.54904	0.042532	0.341651	-4.60948	No
MMACHC	0.422014	2.37319	2.37142	0.0543048	0.363691	-4.60979	No
MRGPRD	0.694327	-2.61887	1.73589	0.131947	0.495332	-4.61179	No
RELCH	0.406842	5.29974	2.85963	0.0279671	0.301521	-4.61267	No
TOMM6	-0.34081	7.00607	-2.95588	0.0246198	0.291776	-4.61272	No
RHBDD3	-0.357175	4.26185	-2.74925	0.0324178	0.313628	-4.61295	No
GUF1	0.662518	4.67783	2.80006	0.0302815	0.30819	-4.61348	No
AHI1	-0.263523	4.80059	-2.63956	0.0375972	0.328887	-4.6143	No
KRAS	0.217735	5.89794	2.92396	0.0256795	0.295808	-4.61498	No
ATP2A3	0.408487	6.61591	2.80535	0.030068	0.306652	-4.61615	No
ASB8	-0.219575	5.61546	-2.89059	0.02684	0.299198	-4.61749	No
ALDH5A1	-0.232345	5.37625	-2.70975	0.0341896	0.318032	-4.6188	No
LIAS	-0.404174	2.51168	-2.49885	0.0455588	0.346406	-4.61905	No
CCDC97	0.264593	5.27783	2.81546	0.0296642	0.304823	-4.62208	No
FAM102A	-0.204489	6.73398	-2.89799	0.0265777	0.298569	-4.62298	No
DHX34	0.25601	4.88374	2.77094	0.0314867	0.313628	-4.62319	No
ETHE1	-0.49603	3.90688	-2.66097	0.036521	0.32614	-4.62378	No
CTXN2	0.800716	-1.33571	1.95814	0.0966683	0.441014	-4.62455	No
HIF3A	0.623266	1.01469	2.30043	0.0599212	0.374807	-4.6246	No
GMCL1	-0.223685	6.28542	-2.87678	0.0273368	0.300302	-4.62479	No
ANKS1B	0.389729	1.66677	2.38664	0.0531738	0.361945	-4.62486	No
H2BC13	1.10785	-1.43458	1.94028	0.0991187	0.444445	-4.62529	No
DPAGT1	0.210225	5.20144	2.84362	0.0285699	0.302311	-4.6261	No
TTC36	1.06948	-0.308616	2.0992	0.0793352	0.414794	-4.62943	No
ANKRD36B	-0.576428	4.99791	-2.80624	0.0300321	0.30657	-4.62956	No
STIM2	-0.253413	5.09557	-2.74493	0.0326066	0.313742	-4.62989	No
SUGP2	-0.22947	6.81347	-2.92834	0.0255312	0.295609	-4.63011	No
SPRR2A	-1.7442	-3.78245	-1.6411	0.150569	0.518832	-4.6302	No
RPRM	-1.75222	-1.86716	-1.87195	0.10908	0.459863	-4.63037	No
COMMD4	-0.260145	5.83449	-2.87545	0.0273851	0.300302	-4.63103	No
CTR9	0.31478	6.38303	2.93561	0.0252873	0.295266	-4.63268	No
NKAPL	0.802194	-2.89599	1.72946	0.133138	0.497175	-4.63282	No
HLA-DMA	-1.23217	0.948103	-2.27759	0.0618535	0.380153	-4.63318	No
SERPINB12	1.7482	-3.51829	1.67816	0.143005	0.509694	-4.63329	No
ANKRD54	-0.241405	6.7241	-2.89242	0.0267751	0.299198	-4.6336	No
SELE	-2.03154	-0.801796	-2.00175	0.0909364	0.434083	-4.63401	No
GABRG2	-0.410257	1.90806	-2.32713	0.0577412	0.36992	-4.63438	No
TXN	-0.388175	6.57613	-2.93912	0.0251702	0.295186	-4.63479	No
NFATC1	0.43476	5.97137	2.88146	0.0271671	0.300302	-4.6352	No
ST6GALNAC6	-0.31524	4.34384	-2.74271	0.0327042	0.314436	-4.63548	No
FAM3C	-0.37423	6.98494	-2.94259	0.0250553	0.294532	-4.63562	No
AMBRA1	0.441042	5.67733	2.85531	0.0281283	0.301521	-4.63566	No
CCDC173	0.683368	0.827591	2.26607	0.0628526	0.381585	-4.63646	No
ENOSF1	-0.513319	4.39813	-2.74923	0.0324187	0.313628	-4.63847	No
NDUFA4L2	-1.90319	6.37622	-2.90982	0.0261645	0.297947	-4.6388	No
GULP1	0.519886	2.59066	2.47916	0.0468075	0.348857	-4.63926	No
COX16	-0.23276	5.08113	-2.73042	0.0332496	0.316717	-4.63987	No
RNF220	-0.321525	3.41486	-2.59805	0.0397801	0.334033	-4.64062	No
CLNS1A	-0.296392	6.60701	-2.93743	0.0252263	0.295266	-4.64125	No
SRC	0.641528	5.96847	2.87367	0.0274499	0.300302	-4.64257	No
ACKR3	-0.766675	0.741909	-2.21937	0.0670757	0.390713	-4.64403	No
CORO7	0.333639	4.31468	2.71755	0.0338314	0.317953	-4.64528	No
G6PC	-0.85029	-0.775281	-2.02118	0.0884934	0.42914	-4.64649	No
B4GALT6	1.2518	1.65876	2.35972	0.0551921	0.36504	-4.6471	No
NOL9	0.270411	4.77865	2.72118	0.0336665	0.317535	-4.64753	No
KBTBD11	0.696155	1.23531	2.31204	0.0589634	0.372347	-4.64844	No
UTP20	0.407883	5.03952	2.82231	0.029394	0.303881	-4.64869	No
TRIM44	0.493344	7.80495	2.93922	0.0251668	0.295186	-4.64922	No
PTX3	-1.06032	6.44326	-2.87296	0.0274756	0.300302	-4.64957	No
TTLL9	1.73606	-1.64763	1.88261	0.107463	0.459022	-4.65107	No
IQCJ	0.79127	-3.2048	1.70723	0.137331	0.501625	-4.6513	No
HSFX2	-1.63485	-1.22589	-1.87784	0.108184	0.459194	-4.65318	No
ADAP1	-0.394609	1.87249	-2.3001	0.0599484	0.374807	-4.65347	No
DNAJB12	-0.219331	6.07218	-2.83976	0.0287175	0.3028	-4.65348	No
PTPRR	2.04419	-3.8175	1.60016	0.159369	0.52914	-4.65363	No
GGACT	0.436538	3.32241	2.54199	0.0429439	0.342475	-4.65378	No
COL17A1	-2.21725	0.163912	-2.10289	0.0789259	0.414444	-4.65489	No
TANC2	0.299577	5.84808	2.89107	0.0268228	0.299198	-4.65625	No
CFAP44	-0.308521	6.19351	-2.87105	0.0275457	0.300628	-4.657	No
H4C15	-1.1424	1.87931	-2.38361	0.0533976	0.362454	-4.65927	No
TAP1	-0.451832	4.15307	-2.70021	0.0346325	0.319608	-4.65957	No
DBNDD1	0.391643	6.83412	2.90096	0.0264735	0.298569	-4.66002	No
BBS9	0.549209	4.28285	2.71556	0.0339223	0.317953	-4.66016	No
MYH15	0.544481	-0.922781	1.94475	0.0985001	0.44355	-4.66026	No
NPIPA1	-0.243155	5.15821	-2.6298	0.0380984	0.329749	-4.66123	No
[truncated: 12,942 more rows]

## Sheet: Raw expression file
Gene	Control1	Control2	Control3	GE1	GE2	GE3
A1BG	58.6715	131.973	85.2716	38.7453	76.6374	68.3983
A1CF	18.0879	31.5444	13.0018	33.9673	27.79	26.0928
A2M	37354.6	8927.37	11678	30039.3	16577.6	19661.7
A2ML1	965.677	542.378	1021.75	1162.56	414.462	943.871
A3GALT2	4	1	6	0	8	2
A4GALT	18	10	30	23	30	24
A4GNT	6	20	19	2	8	10
AAAS	846.769	981.556	803.283	939.987	812.902	988.896
AACS	1015.22	1008.9	1132.71	1097.93	919.205	1113.24
AADAC	28	1	5	4	0	4
AADACL2	3.1962	13.5728	13.2894	2	0	1
AADACL3	0	0	0	0	0	0
AADACL4	0	0	0	0	0	0
AADAT	282.313	346.075	394.189	171.379	251.141	428.159
AAGAB	1925.53	1296.69	1567.42	2320.74	1855.05	2179.08
AAK1	1294.69	1907.23	1843.33	2179.99	1941.39	2336.36
AAMDC	433.159	636.641	485.507	345.122	403.97	436.236
AAMP	3532.94	3464.48	3466.36	3038.28	2947.95	3585.66
AANAT	5.55287	15	10.1867	4.0301	8	19.8209
AAR2	1071.02	1032.28	1112.1	1501.09	1446.08	1561.37
AARD	6155.77	5615.64	10136.6	8010.56	10853.6	6567.31
AARS1	3680.79	4012.44	4248.73	3963	4245	5017.02
AARS2	824.144	795.551	828.838	910.789	956.416	1033.22
AARSD1	1060.5	1239.81	1070.52	860.765	1007.65	1130.83
AASDH	842.124	1275.78	1055.58	1824.02	1004.05	1096.47
AASDHPPT	1538.49	1625.83	1647.88	1645.88	1434.98	1827.48
AASS	433.745	701.395	424.934	503.024	531.409	440.58
AATF	1794.73	1557.86	1835.87	1700.88	1727.14	2157.47
AATK	237.102	283.569	230.662	255.463	199.973	311.553
ABAT	256.35	355.972	388.373	388.398	731.966	357.656
ABCA1	1352.68	1806.78	904	1575	1066	794
ABCA10	3	4.56903	0	0	3.37053	7.40219
ABCA12	67	117	80	73	55	94
ABCA13	46.5164	105.347	63.5145	71.5251	62.7763	57.9538
ABCA2	1829.04	2138.15	2025.29	2784.77	1699.53	2224.08
ABCA3	2182.45	1856.51	2231.72	3101.2	3154.39	2643.1
ABCA4	0	19.8892	34.5156	34.3814	18	12.3224
ABCA5	616.265	854.862	942.623	645.182	744.321	651.876
ABCA6	15.8425	14.3914	5.38497	7.06122	18.5838	1
ABCA7	117.272	98.9641	158.569	168.845	299.151	28.7436
ABCA8	25.6034	50.7091	7.07807	22.6333	35.1279	16.4198
ABCA9	85.9884	132.019	126.043	155.835	125.852	111.697
ABCB1	4.05978	17.0419	2.02114	18.7665	6.18752	5.32618
ABCB10	598.181	1038.46	1170	1344.68	683.161	1000.27
ABCB11	6.97015	8.77429	4.78495	3.69019	6.12111	2.41218
ABCB4	29.7146	31.2273	45.9789	37	39	33.0228
ABCB5	26.6482	30.2783	17.5697	15.4811	13.5598	15.5459
ABCB6	515.255	730.425	639.838	695.863	388.881	797.399
ABCB7	587.394	635.209	592.666	773.876	760.464	662.801
ABCB8	1016.32	1277.63	1235.41	1170.25	904.826	1204.83
ABCB9	438.43	652.575	639.44	458.539	554.83	540.029
ABCC1	1552.27	1292.97	1480.48	1825.88	1691.91	1931.19
ABCC10	507.618	569.598	475.138	475.661	468.07	507.385
ABCC11	31.4829	87.3085	62.0031	63.24	47.2944	38.8442
ABCC12	0	0	0	0	0	0
ABCC2	0	62.5083	1.07041e-08	3.45132e-08	5.18994e-08	2.9581e-08
ABCC3	30.4761	36.1135	40.7904	23.3558	8.29815	37.0299
ABCC4	17.0715	13.4351	11.3377	21.0433	12.796	6.745
ABCC5	1794.02	2897.07	2790.75	2973.73	3019.13	2896.04
ABCC6	18.1718	97.3698	46.6317	59.0285	59.1268	77.3874
ABCC8	37.5983	80.2063	73.3578	55.392	63.5949	61.8004
ABCC9	554.863	993.879	909.853	647.315	878.201	859.094
ABCD1	1682.72	1481.68	1239.32	1890.75	1691.81	1505.45
ABCD2	75	218	95	34	60	40
ABCD3	3737.03	3493.7	3496.91	4543.64	3677.01	3771.19
ABCD4	82.0137	113.931	81.1147	108.061	144.149	62.7127
ABCE1	2562.25	2212.2	2630.91	2846.38	2587.46	3188.57
ABCF1	3298.56	2574.21	2784.54	2981.58	2848.92	3372.99
ABCF2	1318.33	1155.42	1392.27	1346.93	1103.85	1569.62
ABCF2-H2BE1	716.877	644.308	604.43	758.925	485.225	615.874
ABCF3	1457.33	1690.76	1551.59	1384.49	1636.14	1541.4
ABCG1	1654.68	2558.82	1857.64	3042.52	2125.33	1647.26
ABCG2	20.1156	37.0098	24.0616	48.0664	24.0004	31.0009
ABCG4	53	17	9.07683	20.3946	12.4997	18.6926
ABCG5	2	0	0	2.71671	0	0
ABCG8	11.2428	52.2218	34.38	36.6946	46.2743	41.2765
ABHD1	21.6909	0	15.6615	12.2582	14.3559	0
ABHD10	802.114	1240.43	1067.08	1194.95	748.379	1051.17
ABHD11	632.923	1207.17	1009.34	794.188	965.785	1037.72
ABHD12	1815	3124.75	2675.67	2149.19	2283.88	2346.98
ABHD12B	10.8346	9.84857	9.36128	0	0	17.9293
ABHD13	806	894	726	1149	1154	1038
ABHD14A	238.812	592.661	411.662	360.765	339.628	344.868
ABHD14A-ACY1	14.7298	5.02208	4.06869	0	0	0
ABHD14B	1885.72	2243.43	1699.81	2280.25	1788.26	2051.07
ABHD15	492.325	579.395	727.174	650.452	684.773	615.117
ABHD16A	1204.23	1262.83	1235.76	1095.84	1147.69	1357.34
ABHD16B	172	230	136	142	128	155
ABHD17A	888.922	1298.47	1002.04	813.414	1049.72	1081.51
ABHD17B	605.655	618.368	654.526	663.11	533.274	640.794
ABHD17C	1719.71	924.776	1014.67	1509.43	1129.63	1205.72
ABHD18	499.789	785.567	786.513	625.585	541.04	633.633
ABHD2	2559.94	2706.64	2741.39	5136.76	3590.67	3136.01
ABHD3	485.213	536.101	602.933	566.581	615.287	598.375
ABHD4	831.683	1273.64	925.652	1266.38	1125.73	1073.22
ABHD5	761.178	1261.51	1380.03	941.831	1057.05	1035.57
ABHD6	132	149	187	208.894	184	185
ABHD8	693.828	807.917	912.891	719.857	710	785.678
ABI1	2399.71	2651.99	2443.92	2518	2430.68	2558.43
ABI2	3241.5	4187.36	4121.84	4747.39	3711.71	4592.83
ABI3	15	12	4	9	7	7
ABI3BP	14.6968	37.3589	7.15631	92.0846	34.3266	25.6899
ABITRAM	668.573	902.231	927.112	797.567	889.731	964.571
ABL1	1717	1533	1488	1830	1404	1745
ABL2	1409.54	1094.74	1300.62	1724.92	1288.76	1792.37
ABLIM1	1818.51	992.716	1467.34	2132.62	1801.88	2057.01
ABLIM2	95.5009	76.5681	93.806	198.297	145.014	117.155
ABLIM3	62	45	47.0001	106.86	37.5913	59.8819
ABO	0	0	0	0	0	0
ABR	1632.11	1468.49	1661.62	1810.59	1562.63	1709.28
ABRA	7.07902	20.1068	13.1635	14.2059	16.3131	16.0428
ABRACL	491	700	726	612	532	752
ABRAXAS1	206.029	442.447	389.718	513.252	306.932	331.408
ABRAXAS2	535	594	529	630	479	591
ABT1	965	1081.97	1117.98	850	804	982
ABTB1	362.531	476.183	551.582	272.937	365.217	453.93
ABTB2	1680.77	1153	1488	1924	1927.6	1976
AC000120.2	14.8544	2.59188	4.46071	14.5945	2.70229	0.567408
AC000120.3	74.8271	51.4192	36.5801	356.436	261.823	74.1242
AC001226.2	12.342	36.4352	23.0039	38.2389	44.199	43.0913
AC002094.3	0	0	0	7.50249	0	0
AC002456.2	2.12134	8.68263	3	0	0	0.953434
AC002996.1	0	0	2.97378	9.01493	11.9862	5.64239
AC003002.1	0	0	0	0	0	0
AC003002.2	39.394	40.3255	68.1327	54.6214	46.9655	57.7316
AC003002.3	0	0	0	0	1.99949	0
AC003006.1	0	1.32666	0	0	0	0
AC004076.1	10.2438	9.62229	4	8.11361	6.20219	10.8664
AC004080.3	0	0	0	0	0	0
AC004223.3	0	0	19.8057	5.61365	0	3.33147
AC004556.3	815.388	826.126	713.626	883.436	699.515	858.966
AC004593.2	18.6572	9.30141	10.3431	1.85575	17.4765	19.5369
AC004691.2	11.5769	3.08765	0	8.93766	4.82892	3.15233
AC004832.3	0	2.06739	1.09946	0.336757	2.88897	13.8752
AC004922.1	18.8108	7.27218	31.78	44.9144	21.3531	70.172
AC004997.1	0	0	0	0	5.56824	0
AC005154.5	186.769	372.122	287.726	207.078	257.808	303.865
AC005324.2	73.0151	108.844	51.4066	74.4669	91.3521	180.087
AC005551.1	3	0	0	1	0	0
AC005697.1	6.85008	4.52056	6.85599	3.60481	1.22708	1.38362
AC005702.1	38.8722	68.3718	40.4566	25.7431	24.5831	57.5263
AC005726.1	0	0	3.48824	0	0	0
AC005833.1	917.771	612.888	476.914	422.435	512.538	569.562
AC005837.2	0	0	0	0	0	0
AC006059.2	3.92818	5.83454	12.3598	22.272	22.9688	13.6852
AC006449.4	40.7566	45.3342	73.7563	66.6856	93.1631	70.8564
AC006486.1	3.19408	2.45355	0	0	5.15789	4.039
AC006538.2	29.4144	46.064	25.492	20.1015	40.0217	20.1771
AC007040.2	75.0747	99.0751	78.77	54.5965	67.398	87.5547
AC007325.1	0	0	3.58012	4.29708	4.82134	0
AC007325.2	135.644	164.503	164.508	93.1521	84.6668	186.839
AC007325.4	177.227	360.278	273.923	196.657	237.456	301.119
AC007326.4	1384.32	2831.8	2562.6	1849.98	1666.35	1844.15
AC007846.2	0	0	0	0	0	0
AC007906.2	449.753	218.059	441	485	285.657	391.966
AC007998.2	1.07193	0	0	1.04189	0	1.02427
AC008162.2	0	0	0	0	4	0.855826
AC008397.1	0	0	0	0	3	0
AC008397.2	12.9469	34.5388	47.3986	21.53	34.4931	38.7007
AC008403.1	1.78225	1.36148	0	1.41422	2.85456	2.60869
AC008676.3	13.1923	27.1455	19.0254	14.0821	13.067	19.1629
AC008687.1	1.15006	3.67433	4.88975	0	0	3.5
AC008687.4	23	29	28.3962	5.16489	37.6303	28.2387
AC008695.1	0	0	0	0	0	0
AC008758.1	36.8504	0	0	34.7849	79.608	0
AC008758.5	1.77167	0	0	0	0	0
AC008763.3	0	0	0	0	0	0
AC008764.4	0	0	0	0	0	0
AC008770.2	0	0	0	0	0	0
AC008770.4	21.5603	26.0896	14.4588	9.80826	11.5073	20.0616
AC008878.1	0	0	0	0	0	0
AC008982.1	0	0	7.85742	0	0	0
AC008982.3	0	0	7.85742	0	0	0
AC009070.1	0	0	8.20586	0	0	0
AC009163.5	1.2539	1.19928	2.37019	1.13115	3.58361	1.19563
AC009412.1	8.31252	0.0270368	7.01965	0	1.08839	0
AC009779.3	84.3923	177.068	180.056	135.777	155.371	138.067
AC009879.2	5.43117	2.65125	8.86211	9.43821	3.95033	1.33613
AC010255.2	0	0	2	0	4	0
AC010319.2	0	0	0	0	0	0
AC010325.1	2.13866	7	2	7	4	6.62939
AC010422.5	3.58193	0	0	2.38068	0	0
AC010522.1	23.6409	51.7646	34.6989	43.3785	65.2141	55.1365
AC010531.1	4.92686	1.80983	5.15182	4.24872	10.9008	0
AC010646.1	1.09332	1.07793	2.17292	0	3.96623	1.1377
AC010724.8	0	0	0	0	0	0
AC011005.1	53.1088	25.475	17.3639	22.7329	16.4568	12.2305
AC011043.1	1396.92	2194.92	2412	1099.89	939	1360.82
AC011043.2	36.5387	59.54	81.5	40.5531	29	41.5898
AC011295.2	0	0	0	4.63324	3.32876	1.86764
AC011448.1	74.7191	79.101	87.8908	62.5241	74.001	95.8798
AC011455.2	11.1326	0	11.7628	0	0	10.379
AC011455.3	11.1326	0	11.7628	0	0	10.379
AC011462.1	0	0	0	0	0	0
AC011476.10	0	0	0	0	0	0
AC011476.11	0	0	0	0	0	0
AC011476.12	0	0	0	0	0	0
AC011476.4	0	0	0	0	0	0
AC011476.5	0	0	0	0	0	0
AC011476.6	0	0	0	0	0	0
AC011479.1	175.398	516.846	202.372	185.452	353.395	284.443
AC011499.1	4.05727	0	0	0	0	0
AC011530.1	0	0	0	0	0	0
AC011841.1	36.5387	59.54	81.5	40.5531	29	41.5898
AC012184.2	23.38	0	0	0	1.56156	0
AC012213.5	74.7243	27.6733	190.03	66.378	102.68	100.13
AC012309.1	2.1386	4.40889	0	2.29671	0	0
AC012314.11	17.236	22.4965	15.4912	17.8316	29.4612	20.6093
AC012314.12	17.236	22.4965	15.4912	17.8316	29.4612	20.6093
AC012314.13	17.236	22.4965	15.4912	17.8316	29.4612	20.6093
AC012314.14	17.236	22.4965	15.4912	17.8316	29.4612	20.6093
AC012314.3	17.236	22.4965	15.4912	17.8316	29.4612	20.6093
AC012314.5	17.236	22.4965	15.4912	17.8316	29.4612	20.6093
AC012314.6	17.236	22.4965	15.4912	17.8316	29.4612	20.6093
AC012314.7	17.236	22.4965	15.4912	17.8316	29.4612	20.6093
AC012488.2	12.3909	5.28222	7.74813	10.2902	7.02877	7.37517
AC012531.3	3.54625	1.22079	9.51223	4.98454	2.16158	14.7245
AC013394.1	909.473	872.927	735.739	1422.37	1251.02	952.438
AC013470.2	5.13833	21.5648	18.2896	12.0296	12.082	22.7007
AC013489.1	95.7963	112.194	250.801	223.066	176.044	201.192
AC015802.6	1834.93	2207.09	2138.01	1933.4	1821.35	2256.26
AC018630.4	0	0	0	0	0	0
AC018709.1	1	3	4	1	4	3
AC018755.2	0	0	1	0	0	0
AC019117.3	9.81836	0	1.8304	2.65907	0	0
AC020907.6	25.5926	53.846	69.3083	53.3891	65.3681	28.3051
AC020909.1	0	0	0	0	0	2.27636
AC021072.1	1	6	0	5	0	1
AC022414.1	5.53702	4.39057	2.808	10.0408	11.8723	8.50107
AC022506.1	0	0	0	0	0	0
AC023055.1	69.6221	74.0805	35.8769	14.4046	22.0097	10.2559
AC023491.2	0	0	0	2.03287	0	5.06064
AC024592.3	8.56102	5.63854	8.69592	0	7.66863	7.65134
AC024940.6	2.37173	17.0591	2.69551	6.2561	9.82463	22.7395
AC025165.3	0	0	0	0	0	0
AC025287.4	15	15	7	7	16	4
AC026316.4	44.3346	53.1769	55.9954	61.0805	66.8989	69.5333
AC026369.8	5	7	4	5	10	3
AC026464.3	0	0	0	0	0	0
AC026464.4	397.335	322.563	317.363	349.405	316.905	336.139
AC026464.6	0	6.68013	0	0	27.8381	0
AC026786.1	0	0	0	0	0	0
AC034102.2	126.691	8.29304	68.4696	97.6602	136.79	3.659
AC037459.1	0	1.70702	2.31448	0	0	0
AC037482.5	1	0	0	1	0	1
AC037482.6	1	0	0	2	0	0
AC044810.10	1.00457	0	0	1.00459	0	0
AC048338.2	0	0	0	0	1	0
AC053503.6	0	0	0	3.75227	18.4356	12.9761
AC055839.2	14.3735	16.5359	13.6763	65.0019	84.4353	55.0395
AC058822.1	0	0	0	0	0	0
AC068533.4	2.99336	15.1067	7.67624	6.28638	37.9543	22.6653
AC068580.4	2083.74	3878.48	2636.94	3342.69	2159	2405.52
AC068631.2	229.903	326.174	308.582	203.253	363.155	252.291
AC068775.1	0	0	0	1	2.01071	0
AC069368.1	19.3025	7.92437	0	5.17585	0	11.9674
AC069444.2	0	36.1653	0	13.1017	5.88509	5.69187
AC069544.2	636.052	788.686	916.988	1009.44	1008.28	790.436
AC072022.2	20	26	12	15	19	7
AC073111.3	68.1764	77.9536	43.7298	63.3888	36.5643	49.7577
AC073610.2	24.6984	9.88329	35.3936	27.6457	47.2049	34.7507
AC073896.1	21.7893	79.8282	19.4831	34.443	91.2143	55.5217
AC083800.1	0	0	0	0	0	0
AC083977.1	0	0	0	0	0	0
AC090517.4	124.934	51.6432	99.4859	142.313	165.57	78.5103
AC090527.2	0	0	0	0	0	0
AC090958.6	0	0.329677	1.22519	0.392101	0	0
AC091167.6	2.61346	3	0	0	2.01138	0
AC091304.6	0	0	0	0	0	0
AC091959.1	24.6919	37.551	18.5715	65.6751	43.8983	30.6648
AC092017.2	1.36331	0	0	0	0	0
AC092042.3	0	0	0	0	0	0
AC092073.1	3.66991	0	2.79257	1.63189	1.27825	6.50272
AC092143.1	10.3808	30.4413	26.277	4.55767	13.9814	18.6447
AC092329.3	64.5181	56.1668	82.5625	49.8476	96.5511	80.4844
AC092442.1	0	0	0	0.9614	0	0
AC092587.1	14.5015	15.0876	9.05314	7.37833	12.1813	2.87816
AC092647.5	18.0247	16.7147	21.7174	32.5137	32.1507	26.4505
AC092718.3	99.7071	101.557	110.85	87.2417	102.493	110.228
AC092718.8	31.7149	44.3731	65.4597	57.1077	57.9301	80.092
AC092835.1	58.2168	43	53	83.5383	50	59.199
AC093155.3	87.6204	89.1185	44.597	102.058	84.1525	146.721
AC093323.1	598.864	971.681	701.066	564.642	639.473	686.012
AC093512.2	88.1415	191.84	201.249	166.822	125.444	125.782
AC093525.1	1.47635	1.98831	3.69338	6.62376	5.26681	3.15027
AC093525.2	21.0008	9.48682	14.2036	15.5195	3.21195	4.74016
AC093668.1	3.4899	7.07696	19.3134	0	1.91588	4.07374
AC093827.5	116.595	243.172	194.087	257.924	138.423	187.324
AC093830.1	0	3	3	0	0	0
AC093899.2	22.8407	19.4276	0	46.182	10.883	18.7874
AC097634.4	0	0	6.51469	0	6.02766	4.14889
AC097636.1	80.5927	170.127	148.779	100.832	115.329	128.511
AC097637.1	13.929	0.000257169	23.105	3.46659	0	32.9716
AC098582.1	2.51914	10.6901	6.22877	21.1424	0	10.0977
AC099489.1	98.6188	156.194	112.055	78.6714	143.064	125.56
AC099811.2	0	0	0	0	0	0
AC099850.2	0	0	0	1.79633	0	2.90901
AC100868.1	2.11966	6.45043	6.77287	5.43918	11.7138	3.26518
AC104109.3	0	0	0	0	0	1.44976
AC104389.6	0	0	0	0	0	0
AC104452.1	0	0	0	0	0	5.03406
AC105001.2	0	4.4834	0	2.02818	0	0
AC106873.8	5.12441	12.7523	16.5367	8.04599	15.7813	10.329
AC107871.1	0	3.51306	0	2.54781	0	3.20227
AC107959.5	0	7	4	6	7	8
AC109583.1	145.503	346.445	292.215	129.613	190.162	180.666
AC113348.1	0	0	6	0	1	0
AC114490.3	85.2274	190.181	68.0491	113.608	115.406	88.7831
AC116366.2	90.9307	320.499	143.706	289.538	131.404	217.877
AC117378.1	0	6.97584	8.3079	1.72319	11.1706	0
AC117457.1	0	0	9.6305	4.41254	12.0152	3.32458
AC118470.1	1	1.66799	0	0	0	0
AC118553.2	10.0876	0	4.90631	0	8.87417	12.2875
AC119396.1	37	52	36	27	27	44.3482
AC119676.1	0	0	0	0	0	0
AC126283.2	0	1.81535	0	0	0	1.67589
AC127029.3	0	0	0	0	0	1.03383
AC129492.3	97.8346	49.7284	43.4701	63.3864	55.9925	60.0603
AC131160.1	66.6973	15.5947	75.7433	53.5068	52.2534	66.1695
AC132217.2	0	0	0	2.71894e-06	0	0
AC133551.1	6.37525	9.97	6.01603	19.0938	23.9267	12.1323
AC134669.1	36.2543	0	0	0	0	0
AC134980.2	0	0	0	0	0	0
AC135050.2	21.2973	32.8768	55.5858	24.1666	23.1912	26.7511
AC135068.1	0	0	1	0	0	0
AC135068.4	0	0	0	0	0	0
AC136352.3	0	0	0	0	0	0
AC136352.4	0	1.01785	0	0	0	0
AC136428.1	0	0	0	0	0	0
AC136612.1	0	0	4.04635	0	11.8794	0
AC136616.1	4.45781	2.52923	0	14.8706	5.18666	4.08694
AC136616.2	0	0	0	0	0	0
AC136616.3	0	0	0	0	0	0
AC138647.1	0	0	0	0	0	0
AC138696.1	0	25.5608	0	19.4105	29.506	9.67716
AC138811.2	0	2.41314	0	2.27881	6.82551	6.06948
AC138894.1	0	0	0	0	0	0
AC138969.1	885.109	785.954	1105.59	608.226	1006.47	1291.97
AC139530.2	0	0	0	0	0	0
AC139677.1	22.7774	38.4322	5.9186	83.6389	59.7192	29.7458
AC140504.1	0	0	0	0	0	0
AC141272.1	0	0	0	0	0	0
AC142525.4	0	0	1	0	0	0
AC144573.1	9.11123	7.89091	15.9582	5.91824	6.81046	9.50931
AC145212.1	228.538	262.521	253.189	594.047	446.894	331.028
AC171558.1	0	0.89779	0	0	0	0
AC171558.3	0	0	1	0	0	0
AC171558.5	0	0	0	0	0	0
AC207056.2	0	0	0	0.5	0	2.5
AC209539.5	0	0	0	0	0	0
AC213203.1	0	0	0	0	0	0
AC213203.2	2	4	2	7	1	1
AC226007.1	0	0.333333	0	0	0	0
AC226593.1	0	0	0	0	0	0
AC231657.3	1.78094	5.90221	1.74727	17.7939	8.70042	8.46232
AC233723.1	0	0	0	0	0	0
AC233755.1	0	0	0	0	0	0
AC233755.2	0	0	0	0	0	0
AC236040.1	0	0	0	0.000100851	0	0
AC236972.4	0	0	0.167573	0	0	0
AC240274.1	1372.75	1726.8	1542.26	2442.71	2376.17	2182.26
AC241401.1	13.3444	32.5059	23.1243	32.7112	30.5225	28.3149
AC241401.2	38.3074	46.5783	50.623	67.0791	36.071	60.2688
AC241409.1	0	0	0	0	0	0
AC241410.1	8.9504	28.9745	33.4667	24.0803	26.7876	34.4028
AC241640.1	0	1.79685	0	0	0	0
AC241640.2	0	0	0	0	0	0
AC242842.3	53.1796	31.7815	31.6844	44.966	43.7227	27.8205
AC243547.3	0	0	0	0	0	0
AC243734.1	0	0	0	0	0	0
AC243790.1	0	5	9	0	2	3
AC243837.1	0	0	0	0	0	0
AC243837.2	241.19	296.242	459.138	275.752	266.27	348.274
AC243837.3	0	0	0	0	0	0
AC243837.4	2.73392	0	0	3.38216	0	0
AC243967.1	0	0	0	0	0	0
AC244197.3	2165.56	3376.24	2925.89	2362.44	3259.66	2804.65
AC244489.1	911.527	854.111	1061.45	767.432	952.208	1424.81
AC244489.2	327.265	402.761	296.98	315.551	215.021	376.137
AC244517.10	0	0	0	0	1.63862	2.15721
AC245033.1	0	0	0	0	0	0
AC245049.1	730.121	992.205	839.66	1068.88	1004.53	853.298
AC245128.82	0	0	0	0	0	0
AC245175.1	24.0157	68.138	57.4737	17.0865	17.1166	57.8158
AC245748.1	0	1.22647	0	0	0	0
AC253536.7	0	0	0	0	0	0
AC254560.1	0	0	0	0	0	0
AC254788.1	4.6221	1.66477	3.67136	3.91884	0	0
AC254945.2	0	0	0	0	3.31538	0
AC254952.1	0	0	6.13764	0	0	0
AC254979.6	0	0	0	1.38486	0	0
AC256203.1	11.5228	18.8681	6.64296	16.9467	13.307	12.9947
AC256203.2	166.765	175.901	135.313	216.122	178.914	106.031
AC256236.1	0	0	0	0	0	0
AC270107.1	7.66624	11.7998	4.59462	10.9661	4.9665	3.14616
AC270107.2	7.66624	11.7998	4.59462	10.9661	4.9665	3.14616
AC270107.3	7.66624	11.7998	4.59462	10.9661	4.9665	3.14616
AC270107.5	7.66624	11.7998	4.59462	10.9661	4.9665	3.14616
AC270107.6	7.66624	11.7998	4.59462	10.9661	4.9665	3.14616
AC270107.7	7.66624	11.7998	4.59462	10.9661	4.9665	3.14616
AC270107.9	4.59874	12.9249	5.389	13.6893	8.63482	4.19086
AC270227.3	0	0	0	0	0	0
AC270239.1	0	0	0	0	0	0
AC270258.1	0	0	0	0	0	0
AC270272.1	0	0.0438202	0	0	2.04944	0
AC270272.2	0	0	0	0	0	1.12834
AC270273.1	0	0	0	0	0	0
AC270273.5	0	8.01332	2.47894	0	0	6.12484
AC270285.1	0	0	1.19035	0.24056	0	0
AC270285.3	0	0	0	0	0	0
AC270286.1	0	0	0	0	0	0
AC270289.3	8.58146	45.9412	39.445	11.8478	16.2211	33.5934
AC270293.1	2	0	0	2.5	0	0
AC270300.1	0	0	0	0	0	1
AC270300.2	0	0	0	0	0	1
AC270301.3	0	0	8.10092	0	13.4634	0
AC275401.2	2	10	12	2.5	3	9
AC275401.5	7.5881	12.3855	2	1.02402	11.4494	7
ACAA1	1340.73	1600.94	1406.19	1135.91	1361.47	1483.49
ACAA2	1898.67	1343.64	1334.89	1923.18	1774.01	1480.4
ACACA	2393.14	2569.63	2422.13	2375.44	2519.27	2764.97
ACACB	663.59	902.375	904.996	635.087	472.804	812.552
ACAD10	1920.57	1648.82	1332.08	1423.52	1381.89	1295.84
ACAD11	262.837	499.646	331.578	364.632	367.194	330.278
ACAD8	343.738	383.181	268.518	271.365	305.232	274.535
ACAD9	1047.03	1561.45	1500.38	981.641	1241.29	1435.9
ACADL	5.02457	67.0298	2.13203	30.2914	24.3425	22.6235
ACADM	5565.81	5449.85	4887.49	5052.79	3687.3	4728.3
ACADS	55.757	269.734	187.153	110.001	131.865	120.388
ACADSB	1464.2	1410.77	1328.22	1501.78	1302.67	1271.81
ACADVL	1790.78	3143.18	2480.94	2454.61	2610.27	2860.51
ACAN	1435.36	5474.63	3802.61	4738.34	1842.79	3293.98
ACAP1	5.90389	7.22724	9.1563	6.37638	0	2.56678
ACAP2	1173.87	2437.7	2402.99	2661.45	2163.12	2123.62
ACAP3	668.856	591.318	492.396	910.322	448.745	773.286
ACAT1	1483.65	1342.48	1598.48	1092.64	1145.65	1331.5
ACAT2	1028.22	839.759	1316.68	898.459	962.735	1598.35
ACBD3	2618.22	3191.67	2929.65	4113.14	2622.43	2856.54
ACBD4	440.356	792.208	665.984	523.516	624.599	602.658
ACBD5	1199.75	1490.64	1592.41	1430.87	1194.05	1361.58
ACBD6	1002.92	1109.2	980.231	1107.85	929.643	1183.44
ACBD7	118.279	188.575	223.061	193.624	209.141	248.06
ACCS	370.953	446.585	418.165	520.831	399.667	427.33
ACCSL	6.75012e-06	1.04168e-05	0	1.4858e-05	4.80229e-05	2
ACD	135.156	119.248	113.15	82.6901	121.174	169.716
ACE	220.494	314.673	224.573	369.622	470.862	238.168
ACE2	10.0734	1.5753	9.2304	7.34087	13.992	4.75715
ACER1	3.33719	5.54982	1.05127	5.47351	1.37609	2.68146
ACER2	24	48	34.1815	56	28	46
ACER3	1102.21	1328.04	1703.1	1141.51	1234.36	1306.57
ACHE	39.6798	96.4164	29.8473	63.5308	93.9957	80.4369
ACIN1	2961.81	2762.37	2738.24	3465.58	2933.77	3190.26
ACKR1	0	0	0	0	0	0
ACKR2	62.8512	100.264	80.2832	88.7017	110.776	94.2252
ACKR3	76	70	25	49	28	37
ACKR4	17.0128	46	28.5018	32.9317	15.3136	18.5644
ACLY	5409.56	4132.67	4882.03	4969.18	4651.96	6300.29
ACMSD	5.01066	12.547	3.56064	3.22686	3.01498	4.17455
ACO1	805.457	627.879	391.958	804.06	836.4	911.281
ACO2	12449.2	7838	8681.63	10545.3	9446.86	12305.2
ACOD1	76	0	0	0	0	0
ACOT1	108.075	91.3641	99.1559	71.5092	102.953	95.2522
ACOT11	437.524	573.384	562.873	456.857	516.067	461.723
ACOT12	4	28	2	6.43165	10.5432	2.56264
ACOT13	971.222	1283.28	1201.31	894.934	1111.6	1192.83
ACOT2	670.499	593.83	709.515	571.104	552.65	612.483
ACOT4	76.3195	174.777	146.335	110.394	131.67	139.887
ACOT6	9	22	6	3	2	1
ACOT7	261.094	156.857	226.946	244	291.942	272
ACOT8	227.49	205.176	261.855	339.878	395.647	368.217
ACOT9	927.877	983.634	1005.17	861.164	811.726	901.883
ACOX1	1554.05	2061.41	1901.45	1978.16	2188.48	2158.07
ACOX2	2.68364	4.27346	0	3.29655	0	6.56752
ACOX3	474.446	404.406	509.137	688.907	583.473	616.986
ACOXL	30.8254	30.4458	28.2393	29.2989	54.1807	36.2143
ACP1	2712.9	3293.63	3292.74	3508.56	2511.11	3531.24
ACP2	1646.92	1143.73	1324.74	1566.7	1801.74	1708.83
ACP3	17.4811	26.8182	25.3458	16.6314	29.483	23.8052
ACP4	10	15	11	8	17	17
ACP5	608.025	101.703	73.8918	46.0207	64.6902	61.5846
ACP6	632.563	861.264	837.173	812.34	706.131	699.037
ACP7	13.1895	54.627	56.9269	0	27.6623	35.1309
ACR	159.228	127.883	85.5628	149.025	165.198	147.89
ACRBP	18.3245	22.2741	43.6057	33.0403	40.6616	41.8905
ACRV1	47.0001	68	76.0001	45.0001	55	45
ACSBG1	112.589	109.635	133.504	84.4643	101.035	134.003
ACSBG2	8.01851	11.31	3.39812	10.5293	13.5716	6.00275
ACSF2	560.573	669.434	583.69	786.846	770.504	742.921
ACSF3	899.968	813.329	900.351	1114.51	1019.15	1033.29
ACSL1	3965.55	6214.11	5961.56	5812.44	5091.46	5722.15
ACSL3	3533.52	2732.16	3317.44	3942.43	3285.82	4021.04
ACSL4	685.725	750.999	664	801	584	609
ACSL5	266.823	84.269	47.2746	55.2006	52.7212	66.2628
ACSL6	100.197	205.446	235.831	174.72	293.472	169.925
ACSM1	7.51734	57.5635	7.76497	21.1062	15.6634	22.9558
ACSM2A	1.00442	3.40357	1.0449	5.19995	1.46962	1.01229
ACSM2B	6.38553	6.46681	16.0814	14.6086	10.005	10.6823
ACSM3	75.1878	370.436	167.353	164.955	243.756	166.523
ACSM4	89.1135	99.3172	87.7306	103.352	112.67	138.67
ACSM5	0	2	0	6.69796	5.22221	1
ACSM6	0	0	0	0	0	0
ACSS1	1032.62	1259.26	1052	1498.17	1314.58	1310.64
ACSS2	520.763	625.265	526.134	775.694	672.279	745.618
ACSS3	147.696	170.408	190.979	126.574	162.901	211.934
ACTA1	139.688	42.1937	101.053	353.459	223.617	140.135
ACTA2	1134.46	543.261	864.834	1837.27	536.007	943.936
ACTB	27486.8	22063.2	28040.8	30130.1	31326.7	36518.3
ACTBL2	1200	308	350	473	285	293
ACTC1	7.46062	11.397	20.8359	29.7314	14.1475	34.1127
ACTG1	49558.2	43332.8	52100	51061.4	39835.5	56992.3
ACTG2	1890.44	792.662	3202.03	2278.47	1854.87	2952.2
ACTL10	9	25	13	3	16	25
ACTL6A	3038.59	4916.73	5524.93	3809.97	4416.42	4545.72
ACTL6B	0	0	0	1	0	0
ACTL7A	0	1	0	0	0	0
ACTL7B	2	1	0	3	0	0
ACTL8	9	0	0	0	3	4
ACTL9	0	0	0	0	0	0
ACTN1	10363.3	7142.86	10379.8	15404.1	10731.2	14414.9
ACTN2	1.29655	1.50144	0	69.6818	5.30146	7.06218
ACTN3	15	11.5784	19.1616	53.1717	17	18.7002
ACTN4	15514.7	13458.9	16229	16848.7	16946.7	19277.4
ACTR10	207.907	302.226	301.112	344.238	349.084	290.956
ACTR1A	1773.44	1388.16	1659.89	1611.87	1729.19	2117.85
ACTR1B	2947.35	3327.99	3446.95	2759.33	3028.39	3043.7
ACTR2	7074.04	8765.72	9594.44	10696.1	9521.28	10355.7
ACTR3	5626.82	3777.64	4290.46	4109.01	3828.06	4345.54
ACTR3B	599.105	917.559	746.271	731.67	408.137	549.883
ACTR3C	147.111	207.729	188.578	175.815	176.451	177.5
ACTR5	211	267	276	313	271	352
ACTR6	574.122	556.935	722.959	608.988	652.961	628.179
ACTR8	746.48	738	682.275	860.465	842.093	834.394
ACTRT1	1	0	0	0	0	0
ACTRT2	0	0	0	0	2	0
ACTRT3	158	234	200	177	142	165
ACVR1	681	577	589	886	677	669
ACVR1B	1710	1754.31	1474.59	2139.64	1834	2074.81
ACVR1C	26	52	26	26	28	34
ACVR2A	929.659	1096.62	860.651	963.032	910.987	904.167
ACVR2B	540.656	520.188	521.815	488.075	480.806	514.289
ACVRL1	30.1632	31.5608	16.8733	25.6621	27.9798	24.8121
ACY1	1010.12	953.704	850.104	853.247	754.334	1012.14
ACY3	15	21	9	5	8	4
ACYP1	372	505	548	457	425	546
ACYP2	252.926	471.389	428.123	350.387	414.579	398.326
ADA	57.0593	67.0608	48.4857	41.1073	45.5249	82.3416
ADA2	52.8116	64.7604	59.2719	74.9668	47.9496	72.128
ADAD1	0	0	0	0	0	1
ADAD2	0	0	1	0	0	0
ADAL	424.737	633.438	759.111	574.557	486.701	628.654
ADAM10	1430.68	1134.66	1045.51	1705.47	1625.36	1186.94
ADAM11	114.531	173.9	111.406	80.4265	72.6132	117.243
ADAM12	832.47	1454.97	1156.74	1921.5	2794.51	1916.57
ADAM15	3972.59	5711.85	7060.69	4978.72	3642.98	4797.72
ADAM17	514.524	1404.15	1390.46	2125.33	1329.39	1634.06
ADAM18	0	0	0	0	0	0
ADAM19	308	200.142	344.618	396	288.409	410.801
ADAM2	0	0	0	0	0	0
ADAM20	5	3	6	7	1	6
ADAM21	27	27.7267	44.8157	35	20	44.9154
ADAM22	375	626	660	621	465	565
ADAM23	209	46	37	87	41	48
ADAM28	20.0144	36.0551	34.0194	19.9056	26.092	20.0254
ADAM29	0	0	0	0	0	0
ADAM30	1	0	0	0	0	0
ADAM32	25.7685	52.1042	38.9853	15.7983	25.7401	42.4867
ADAM33	13.4234	18.0076	13.0095	23.2976	24.7486	14.9719
ADAM7	1	4	12	1	1	0
ADAM8	91.1817	75.9482	55.2823	66.6749	91.4142	64.0687
ADAM9	842.483	1666.95	1844.76	1334.49	878.821	1552.35
ADAMDEC1	0	0	0	0	0	0
ADAMTS1	254.701	94.0882	188.964	468.608	146.161	263.936
ADAMTS10	330.64	324.822	269.653	312.632	249.926	296.981
ADAMTS12	9.97569	1.42549	14.2358	17.0749	5.69676	8.4036
ADAMTS13	436.775	587.81	500.377	374.385	467.443	475.445
ADAMTS14	189	128	190	134	102	204
ADAMTS15	193	158	179	210	325	129
ADAMTS16	75	61.9683	71	130	131.645	128.523
ADAMTS17	1821.44	636.086	858.426	2255.5	2144.39	1754.38
ADAMTS18	2.93304	21	27.5214	18	17	28.7619
ADAMTS19	26.4728	47.4511	43	37.406	39.6666	34.0543
ADAMTS2	898.218	1367.16	1392.14	1717.9	961.186	1354.49
ADAMTS20	47	108	108	54	34	24
ADAMTS3	260.936	474.137	556.096	850.504	491.313	658.513
ADAMTS4	208.426	188.397	226.974	187.791	171.469	193.004
ADAMTS5	4.65622	0	0	7.74978	0	10.8406
ADAMTS6	98.3165	41.8314	0	67.7871	0	37.0036
ADAMTS7	415.114	123.853	212.853	160.546	308.309	304.729
ADAMTS8	9.40977	21.1243	30.2728	12.2529	19.2202	36
ADAMTS9	498.054	173.857	226.231	247.575	375.001	349.628
ADAMTSL1	23.1191	22.9999	11.8324	33.8954	17	11.6359
ADAMTSL2	117.31	37.7391	32.8823	46.3865	19.224	70.9765
ADAMTSL3	140.217	30.0486	88.0597	169.736	263.788	131.788
ADAMTSL4	113.083	121.344	96.3736	96.6283	134.135	142.617
ADAMTSL5	35.7605	86.854	43.6572	57.434	55.3218	63.1955
ADAP1	104.108	111.056	108.052	72.3831	96.0824	89.3827
ADAP2	85.3862	51.4119	36.7247	19.2112	41.332	41.1825
ADAR	7009.87	3776.25	3423.86	9046.05	4630.23	5760.63
ADARB1	2325.99	2987.17	2259.67	3750.02	2669.36	3168.64
ADARB2	31.1363	25.022	13.0395	11.1867	20.2105	9.15482
ADAT1	375.299	618.529	593.846	681.879	654.695	698.601
ADAT2	616.31	903.55	697.16	572.04	572.545	713.534
ADAT3	134.984	138.928	146.155	84.1396	62.8741	98.4341
ADCK1	149.719	77.4148	158.072	200.505	174.831	172.483
ADCK2	1235	1455	1525	1246	960	1037
ADCK5	100.288	94.4296	94.5604	109.335	96.456	88.9368
ADCY1	137.608	104.613	159.059	195.734	258.002	231.139
ADCY10	11.5298	19	30.7361	14	28.9294	17.6339
ADCY2	5677.93	7592.21	5747.45	5509.92	6701.17	5153.38
ADCY3	690.201	982.049	1139.85	734.14	862.044	949.537
ADCY4	0	0	0	0	0	0
ADCY5	100.646	212.299	123.079	173.329	212.42	135.268
ADCY6	2389.58	2764.02	2470.29	2592.16	2617.41	2586.97
ADCY7	260.336	265.394	310.476	421.308	441.839	652.179
ADCY8	0	7	2	4	14	8
ADCY9	1570.27	1095.74	1145.81	1514.42	1122.76	1370.38
ADCYAP1	57.5833	149.522	165.1	75.0176	113.209	86.2828
ADCYAP1R1	9.083	17.0176	15.0372	12.0856	15.2124	11.0986
ADD1	5129.26	5243.55	5178.23	6229.04	5973.37	5598.8
ADD2	217.486	78.7059	99.1238	90.3507	118.579	266.648
ADD3	1770.57	1885.87	2210.24	2126.27	2271.41	2074.91
ADGB	0	0	0	0	0	0
ADGRA1	0	0	0	0	2	0
ADGRA2	36.1471	33.4241	38.9745	45.4714	53.9663	39.8737
ADGRA3	4364.65	4398.12	3404.11	4668.58	3577.77	2535
ADGRB1	30.0002	82.4764	20.5646	42.9333	73.6051	51.497
ADGRB2	662.58	839.77	847.559	800.954	874.336	1015.94
ADGRB3	1	3	2	3	3	1
ADGRD1	86.5258	72.6635	75.4536	121.829	28.9201	113.027
ADGRD2	0	0	3.45758	0	0	0
ADGRE1	2	2	5	0	0	0
ADGRE2	316.636	331.918	342.086	432.765	466.737	326.163
ADGRE3	0	0	0	0	0	1
ADGRE5	193.293	186.287	164.623	205.821	190.88	271.222
ADGRF1	23.3549	1.14487	3	43.5714	15.0556	4.98823
ADGRF2	8.74796	9.58493	13.2094	0	0	0
ADGRF3	8.03685	26.5201	31.9946	28.4481	15.0795	31.562
ADGRF4	3	0	1	2	0	0
ADGRF5	4.39896	3	4	5	7	9
ADGRG1	3462.6	2457.07	3108.16	4687.83	3219.13	3926.66
ADGRG2	61.523	221	347.918	288.849	388.94	176.606
ADGRG3	0	0	0	0	0	0
ADGRG4	3.10319	2.14234	7.22919	1.05474	3.18712	5.28838
ADGRG5	0	0	2.07934	0	1	2
ADGRG6	236	150	188	324.845	172	151.723
ADGRG7	0	1.2033	0	0	0	0
ADGRL1	3364.03	3488.69	3180.11	3639.32	3379.14	3779.43
ADGRL2	974.61	887.625	792.242	1344.85	741.667	1346.23
ADGRL3	42	96.9999	90.9999	185	49	78.7709
ADGRL4	0	2	0	0	1	0
ADGRV1	49.7729	114.914	135.986	83.7385	131.595	68.3793
ADH1A	0	0	0	0	1.08271	0
ADH1B	10.157	20.3345	11.3524	13.4352	11.307	21.1061
ADH1C	1.00384	2.42484	1.09296	0	2	1.01432
ADH4	34.7952	49.3888	20.1337	31.9508	39.3917	30.5598
ADH5	2020.43	2324.5	1911.22	2030.81	2032.95	2037.12
ADH6	4.97293	3.92982	5.95927	17.2779	10.5879	19.04
ADH7	0	11	3	7	13	2
ADHFE1	127.505	145.536	117.135	52.4823	38.7491	57.4819
ADI1	2241.84	2383.37	2390.83	1895.37	2313.1	2188.32
ADIG	0	3	0.995689	0	0	3.9866
ADIPOQ	25.8754	30.1584	42.3369	25.4988	33.1075	30.0675
ADIPOR1	4337.18	4411.39	4359.36	4603.63	3601.72	4512.43
ADIPOR2	6295.48	6776.28	6654.8	7455.04	6140.04	7797.58
ADIRF	0	0	3	0	0	0
ADK	1639	2137.99	2137	1871	1552	2055
ADM	733	625	899	1290	496	1484
ADM2	1034.28	1072.81	855.418	854.293	1148.77	1191.25
ADM5	101.628	84.8953	71.9324	67.5709	91.8329	102.3
ADNP	5110.21	5187.89	5559.62	7018.06	5827	6202.38
ADNP2	928	812	834	1338	959	1078
ADO	976	1096	1436	1376	1177	1205
ADORA1	535.957	285.296	577.954	285.629	610	567.597
ADORA2A	154.995	113.076	98.737	118.744	114.166	119.655
ADORA2B	44.3844	99.3231	127.88	100.874	73.776	122.092
ADORA3	0	6	0	1	0	0
ADPGK	713.485	1300.14	1010.18	1149.25	768.803	1043.38
ADPRH	188.586	255	311	275	267	298.759
ADPRHL1	255.351	344.19	196.098	282.932	248.56	317.046
ADPRM	141.091	166.518	115.347	133.509	115.187	131.289
ADPRS	1113	950	1137	935	947	1090
ADRA1A	0	0	2.1674	3.12591	2	2
ADRA1B	9	10	14	31	25	18
ADRA1D	2	5	5	1	2	0
ADRA2A	10	0	4	4	6	1
ADRA2B	210	269	265	142	152	220
ADRA2C	79	147	117.999	92	133	126.001
ADRB1	49.1566	82.8385	96.3272	55.2893	54.5341	59.5037
ADRB2	59.3797	27.0887	19.0726	16.8126	21.5712	14.9926
ADRB3	2.19754	4.17362	6.33776	0	1.05182	0
ADRM1	1357.35	1258.29	1227.2	1248.92	1270.57	1476.72
ADSL	1642.32	1629.04	1475.8	1444.51	1752.06	1974.56
ADSS1	485.924	565.591	671.39	534.057	355.828	608.917
ADSS2	4019.06	5214.08	5222.75	5074.83	4333.64	4480.79
ADTRP	14.5076	11.2345	11.2915	11.9932	8	10.069
AEBP1	1859.61	1349.86	1634.99	2471.51	2390.98	2009.86
AEBP2	1856.67	2258.78	2079.13	2364.36	1941.28	2196.72
AEN	570.743	450.65	692.923	753.281	525.2	726.666
AF196969.1	1.38378	9.48943	18.0654	10.4903	4.42687	4.26214
AF241726.1	0	0	0	0	0	2.1331
AFAP1	2171.48	1140.31	1685.19	2428.36	2113.77	2164.36
AFAP1L1	211.05	178.774	301.805	271.262	229.004	273.82
AFAP1L2	5.5572	33	8.28977	21.3177	24.5972	31.9598
AFDN	7709.25	8359.39	8426.18	9495.71	6761.51	8647.44
AFF1	1088.58	1584.83	1424.99	2926.52	1560.02	1836.73
AFF2	226	153	99.0024	253	369	202
AFF3	97.5116	181.738	78.6826	242.942	91.612	124.77
AFF4	2782.53	2921.95	3044.56	4503.54	3340.49	3549.19
AFG1L	178.774	188.504	241.678	179.301	195.12	255.464
AFG3L2	4842.19	3968.32	4435.32	5007.98	3833.29	4775.34
AFM	0	0	0	0	1	0
AFMID	352.393	555.832	457.681	334.777	433.594	464.091
AFP	0	0	0	0	1	0
AFTPH	1537.12	2490.31	2392.02	2631.82	2241.74	2404.78
AGA	1050.54	1859.21	1434.3	1360.51	1410.94	1565.4
AGAP1	739.369	611.474	617.815	839.232	641.987	721.735
AGAP2	122	163	110	177	149	181
AGAP3	2481.23	2546.23	2275.94	1984.89	1565.82	2066.11
AGAP4	698.001	825.282	727.677	612.484	743.654	906.857
AGAP5	296.576	364.791	456.626	264.818	380.59	517.273
AGAP6	1114.49	1402.81	1288.42	1277.01	1431.63	1566.35
AGAP9	1139.55	1562.32	1560.23	1298.35	1567.71	1466.24
AGBL1	18.8199	30.2852	28.5145	20.0054	30.326	25.9554
AGBL2	6.94626	18.0705	22.9196	10.6541	13.1934	15.1297
AGBL3	71.0656	196.78	121.603	67.814	88.2866	104.013
AGBL4	26.0158	65.0949	47.959	69.8535	85.4493	50.3785
AGBL5	1010.88	1317.64	1420.78	1574.88	1274.9	1532.5
AGER	20.6971	59.077	48.3067	30.573	33.5664	47.8564
AGFG1	2176.11	2783	2719	3796.55	2463	3214
AGFG2	298.8	421.912	372.228	411.387	379.97	439.097
AGGF1	1003.46	1202.96	1025.67	1101.09	1089.94	1079.88
AGK	2193.74	2255.31	2427.85	1964.56	1581.13	2084.83
AGL	1404.71	1730.42	2067.17	1660.68	1661.72	1689.61
AGMAT	36.1766	40.4795	79.5426	60.4087	65.9211	63.9097
AGMO	6.23147	37.7673	19.2773	20.2592	38.8917	32.0319
AGO1	4616.57	4369.11	4569.47	4980.21	4482.42	4736.3
AGO2	1422.82	1285.32	1635.83	1802.66	1698.28	1834.03
AGO3	2132.61	2425.99	2306.11	2329.17	2584.82	2550.02
AGO4	1345.22	1466.74	1448.4	1532.44	1272.28	1319.81
AGPAT1	2082.91	1928.42	1919.91	2844.46	2254.04	2419.5
AGPAT2	2169.47	1558.63	1642.13	1869.04	1442.13	1728.05
AGPAT3	2085.68	2432.08	2544.65	2953.46	2540.65	2921.78
AGPAT4	565.288	662.213	606.329	669.1	674.14	917.52
AGPAT5	618.9	478.144	758.483	734.238	375.426	930.824
AGPS	1593.65	2019.99	2015.82	2278.13	1980.07	2279.23
AGR2	0	1	5	8	0	2.57552
AGR3	5	3	2	5	0	1
AGRN	11048.7	10272.7	7441.78	27316.6	18556.5	14290.3
AGRP	5	13	15	9	12	6
AGT	279	247	150	296	161	210
AGTPBP1	1188.5	1170.9	1124.22	1516.47	1369.34	1515.84
AGTR1	5	9	3	7	17	4
AGTR2	7	8	4	16	15	9
AGTRAP	632.31	682.899	605.332	920.203	909.514	762.656
AGXT	0	0	0	0	0	0
AGXT2	1	0	0	0	2	1
AHCTF1	3478.82	3412.43	3667.88	5707.49	3948.18	4415.68
AHCY	2351.97	2140.47	2293.14	2570.19	2432.29	3153.76
AHCYL1	2477.66	2287.38	2302.64	2894.33	2258.93	2541.91
AHCYL2	1569.81	1915.72	1827.38	1924.84	1499.92	1887.25
AHDC1	1616.18	2000.17	1743.91	1897.76	1700.81	1989.08
AHI1	546.093	1190.62	777.082	708.414	611.517	708.857
AHNAK	28938	48206.8	37377.3	68458.2	45255.6	42714
AHNAK2	4566.5	6559.75	8612.43	7674.91	3183.23	6326.02
AHR	800.761	325.174	542.115	776.538	668.974	678.315
AHRR	225.443	233.17	213.139	315.609	417.278	306.357
AHSA1	1579.27	1504.59	1844.4	1512.66	1765.59	1954.42
AHSG	0	12	6	4	2	2
AHSP	0	0	0	0	0	0
AICDA	19.463	33.9205	30.2176	34.5819	25.4956	23.5151
AIDA	2135.89	2758.22	2722.94	3431.08	2910.19	3114.65
AIF1	508	88.0002	36	21	35	19
AIF1L	4234.85	5305.91	6157.62	5626.31	7015.78	6006.2
AIFM1	1416.11	867.209	968.108	934.234	1018.07	1238.73
AIFM2	768.216	695.285	992.681	613.987	710.545	790.411
AIFM3	31.2285	60.123	83.0852	58.0651	55.5801	63.1645
AIG1	510.831	847.73	774.881	696.344	680.832	791.15
AIM2	0	3	0	0	0	1
AIMP1	1180.83	1708.11	1521.43	1277.81	1339.61	1479.89
AIMP2	377.712	365.116	368.835	384.964	477.1	651.241
AIP	771.3	798.208	733.729	719.658	721.619	658.059
AIPL1	10.338	22.6107	39.1244	10.1495	13.6381	9.23716
AIRE	10.2414	8.03906	12.2374	17.0512	13.1463	13.286
AJAP1	10.4863	60.7201	21.7269	84.3605	101.038	55.4011
AJM1	483	586	484	379.912	394	494
AJUBA	774.439	540.943	626.016	909.62	831.737	780.771
AK1	948.215	816.71	858.696	616.155	733.572	833.554
AK2	4815.74	4804.47	4837.51	4527.84	4164.98	4728.41
AK3	809.757	1500.08	1459.52	1281.96	975.162	1313.65
AK4	1938.19	2306.28	2690.17	3366.08	2588.54	3362.09
AK5	25.1813	41.1869	33.9583	32.8235	28.2978	44.7655
AK6	491.185	568.07	568.961	516.059	557.071	629.249
AK7	167.618	255.197	279.889	239.544	206.73	267.961
AK8	74.6786	140.265	117.044	95.6539	99.5376	134.872
AK9	590.65	542.392	615.718	633.543	873.439	800.27
AKAIN1	0	0	0	1	0	1
AKAP1	5663.25	4315.67	4509.84	5523.9	5322.43	5550.9
AKAP10	622.731	731.79	684.705	815.253	698.518	770.821
AKAP11	824.588	1076	1074.22	2231.83	1004.23	1070.96
AKAP12	141.509	271.237	305.849	203.451	153.024	257.962
AKAP13	5185.44	4732.32	5022.38	7257.51	5740.89	5367.08
AKAP14	0	0	0	2	0	0
AKAP17A	940.942	1098.01	883.831	831.197	1122.19	1031.08
AKAP3	31.1039	55.0603	37.3841	94.2917	74	72.3333
AKAP4	0	0	0	0	0.198977	0
AKAP5	102.301	145.137	264.873	173.774	121.084	193.563
AKAP6	339.339	410.798	427.33	731.498	387.05	412.496
AKAP7	280.379	457.92	374.4	262.375	298.694	428.933
AKAP8	789.289	755.808	624.865	850.875	662.931	996.711
AKAP8L	842.955	674.186	628.529	807.878	849.03	828.799
AKAP9	10979.2	19541.2	15118.3	16527.7	11715.5	12722.1
AKIP1	516.583	600.16	445.187	602.992	588.71	513.333
AKIRIN1	2491.02	2193.52	2285.5	2476.12	2279.55	2447.52
AKIRIN2	953.508	830	761	873.735	791	947
AKNA	134.43	87.1166	107.579	85.3082	100.363	124.294
AKNAD1	0	0	0	1	2	0
AKR1A1	2342.39	2360.2	1973.28	1984.19	2204.44	2205.54
AKR1B1	1397.53	1184.72	1448.66	813.124	980.011	1324.13
AKR1B10	14.2605	26.1589	17.6219	3.88521	14.6174	21.7758
AKR1B15	22.6085	27.6491	27.1528	41.1798	18.6046	36.2308
AKR1C1	501.222	734.257	601.326	430.471	781.821	607.924
AKR1C2	1226.94	853.661	396.449	525.486	1071.86	542.607
AKR1C3	107.251	116.245	83.4857	46.0079	94.2882	73.6896
AKR1C4	2.00666	6.05139	12.3214	1.89694	5.78327	0
AKR1C8P	0.588477	0	0	2.44224	2.75792	2.69982
AKR1D1	21.1926	26.7397	17.783	30.7346	28.3954	17.6456
AKR1E2	89.0559	144.945	116.839	124.089	144.25	74.1611
AKR7A2	661.948	1077.17	941.75	920.743	936.913	815.483
AKR7A3	32.2405	60.8486	53.1139	23.274	51.3812	33.0881
AKR7L	0	0	0	0	0	0
AKT1	5858.65	4721.24	5459.64	5704.12	4782.93	5513.82
AKT1S1	2293.67	2171	1824.19	2032.98	2462.63	2865.64
AKT2	1402.33	1840.58	1323.88	1272.32	1435.15	1576.91
AKT3	769.614	775.149	822.122	2495.11	1932.08	1702.4
AKTIP	1605.89	1903.13	2015.39	2373.39	1809.65	1991.33
AL021546.1	0	0	0	0	0	0
AL021997.2	3.98551	7.19464	2.33925	2.92446	4.35086	1.41468
AL022312.1	0	0	0	0	0	0
AL022318.4	8.69754	0	0	0	0	0
AL031315.1	32.6049	29.4659	28.6385	25.5695	35.2116	39.1342
AL031777.2	30.0626	37.4848	50.1297	54.7162	58.8679	38.3826
AL034430.1	0.00396083	0	0	57.4787	0	43.6096
AL034430.2	0	0	0	0	0	0
AL035078.4	71.7091	0	0	36.2122	0	14.0477
AL035425.2	1	2	0	1	0	0
AL035460.1	0	0	0	0	0	0
AL035461.3	12.3303	0	81.2854	12.5466	22.381	0
AL049569.3	0	0	0	0	0	0
AL049629.2	14.7552	36.6793	36.2609	13.7673	30.5788	32.4907
AL049634.2	4	6	7.03355	4	17.0617	4
AL096814.1	0	0	8	1	0	4
AL109811.3	15.6616	24.157	16.8036	19.7733	0	38.3721
AL110118.1	0	0	0	0	0	0
AL110118.3	0	0	0	0	0	0
AL117348.2	4.37311	0	0	4.72319	0	0
AL121758.1	0	110.97	39.5326	60.2146	45.3656	58.5544
AL121845.2	0	0	0	0	0	0
AL121845.3	1.80409	0	0	0	1.43212	0
AL121899.2	1	11	12	8	24.3993	8
AL121900.1	31.7173	12.9446	0	13.6458	43.5671	0
AL132671.2	0	0	0	0	0	0
AL132780.3	21.3777	20.41	33.6054	5.37486	31.289	35.6846
AL133414.1	0	0	0	0	0	0
AL133414.10	0	0	0	0	0	0
AL133414.2	0	0	0	0	0	0
AL133414.5	0	0	0	0	0	0
AL133414.8	0	0	0	0	0	0
AL133414.9	0	0	0	0	0	0
AL133500.1	5.4487	2.12176	4.55756	0.546407	12.196	7.52541
AL135905.2	2203.08	1971.14	2142.17	2924.35	2350.92	2950.25
AL136295.1	0	0	28.0925	78.3521	26.5753	54.4401
AL136295.20	0	0	28.0925	78.3521	26.5753	54.4401
AL136295.3	0.734362	3.88569	4.73991	1.4274	2.4772	7.40646
AL136295.9	0.734362	3.88569	4.73991	1.4274	2.4772	7.40646
AL139011.2	5.13102	8.11043	5.17326	4.09682	1.47414	0
AL139260.3	18.442	43.3904	44.3736	36.4937	66.6606	35.8134
AL139300.1	0	0	0	64.0787	30.2562	0
AL139353.1	0	0	0	0	0	0
AL157392.5	185.894	261.522	292.153	224.508	293.927	354.978
AL159163.1	20.2777	16.9165	11.9879	5.2121	13.7094	10.6192
AL160272.2	26.6316	34.9998	16.795	17.5074	31.9421	31.3434
AL162231.1	44.6077	51	62.1702	61	58.3167	54
AL162231.3	0	0	0	0	0	1.43869
AL162417.1	0	0	0	0	0	0
AL162596.1	0	0	0	0	0	0
AL163195.3	0	0	0	0	0	0
AL163636.1	281.143	758.88	373.677	728.483	298.614	370.125
AL353572.3	0	0	0	0	0	0
AL353579.1	0	0	0	5.1029	1.91912	8.5584
AL354761.1	0	0	0	0	0	3
AL354822.1	848.972	1177.41	1268.09	1153.81	1113.17	1298.04
AL355102.2	0	0	0	0	0	0
AL355315.1	0	0	0	0	0	0
AL355916.3	131.056	198.959	202.22	158.313	170.341	172.579
AL356585.11	11	3	0	11	4	13
AL357556.3	362.99	314.694	299.4	458.626	266.283	247.604
AL358113.1	0	0	0	2.35954e-08	0	8.48202
AL365214.2	1	0	1	2	1	1
AL391650.1	20.699	18.647	15.88	24.5418	29.9538	18.4771
AL391987.1	0	0	0	0	0	0.549059
AL391987.2	185.514	299.686	276.799	258.337	250.592	310.897
AL441992.2	73.3184	53.2791	105.937	94.1508	66.5706	82.101
AL445238.1	0	0	1	0	4	2
AL445989.1	0	0	5.51121	0	0	1.03483
AL451007.3	7	11	12	6	11	6
AL512428.1	0	0	0	0	1	0
AL512785.2	24.1031	25.0192	14.621	16.8601	32.3741	11.7932
AL513523.9	135.136	47.3594	118.501	0	89.7299	219.759
AL590132.1	6.44805	8.60469	0	6.3185	0	4.8852
AL592183.1	0	3.02136	0	0	0	0
AL592490.1	0	0	0	0	0	0
AL593848.2	3.47872	0	10.1836	1.13791	6.96252	5.58104
AL603764.2	0	0	0	0	0	0
AL603832.3	0	0	0	0.776395	8.3423	0
AL627230.1	14.0549	11.7861	14.6795	13.9192	20.4227	13.8666
AL627230.3	0	0	0	0	0	0.549059
AL645922.1	0	0	0	0	0	0
AL645941.2	0	0	0.803677	0.280331	0.5673	0.800658
AL662796.1	0	0	0	0	0	0
AL662852.6	0	0	0.333333	0	0.333333	0.166667
AL662884.4	0	0.367575	0	0	0.242684	0
AL662899.2	0	0	0	10.0338	0	0
AL669918.1	107.087	141.105	77.3428	144.911	59.9221	162.07
AL672142.1	0	0	0	0	0	0
AL691442.1	58.0666	34.1792	71.1712	39.2806	61.0158	4.51531
AL713999.2	0	0	0	0	18.1936	0
AL772284.1	0	0	0	2	0	0
AL845331.1	6.50035	4.09318	2	3.35031	1	8
AL929554.1	0	0	2.0581	3.57898	0	0
AL929561.10	0	0	0.333333	0	0.333333	0.166667
ALAD	1119.41	2008.67	1687.44	1254.56	1396.24	1481.68
ALAS1	1572	1094	1215	1216	1212	1440
ALAS2	123	7	6	7	4	4
ALB	25	24.1494	29	71	25.5541	40.5615
ALCAM	1777.46	11133.9	5673.93	4965.35	3069.56	4146.69
ALDH16A1	508.166	536.527	436.238	249.6	366.559	409.612
ALDH18A1	5657.71	5923.65	5145.28	6319.16	5133.18	6195.42
ALDH1A1	35	58	28	30	6	11
ALDH1A2	50.3654	9.23772	28.6105	12.5547	2.54134	0
ALDH1A3	331.237	441.335	734.977	979.655	850.125	752.513
ALDH1B1	564.763	229.258	349.689	377.734	401.478	469.562
ALDH1L1	272.643	305.93	338.678	141.449	107.316	166.1
ALDH1L2	544.373	958.773	670.974	1563.47	714.129	824.285
ALDH2	1519.84	1452.11	1000.73	783.794	1115.85	1026.42
ALDH3A1	20.3731	45	17.9027	18.2281	13	18.8464
ALDH3A2	1180.25	2208.01	1573.4	1913.2	1232.95	1253.88
ALDH3B1	143.609	148.531	122.264	172.031	93.856	162.853
ALDH3B2	515.22	646.597	514.415	539.34	614.723	453
ALDH4A1	276.193	160.738	273.051	375	501.088	367.141
ALDH5A1	987.826	1336.55	1166.26	1094.29	946.998	1067.03
ALDH6A1	1379.59	1825.75	1668.9	1599.72	1882.05	1415.61
ALDH7A1	2051.48	1652.56	1608.17	1558.71	1829.93	1470.81
ALDH8A1	140.415	162.62	98.21	156.673	131.603	145.918
ALDH9A1	6555.37	5809.82	4828.36	7121.21	4836.11	4213.18
ALDOA	24394.3	18081.3	24436.9	27052.2	15972.9	30473
ALDOB	11	21	18.2461	6.17208	13	14
ALDOC	181	235	351.011	159.005	153	485
ALG1	1059.37	1178.53	995.193	1135.32	1073.69	1090.32
ALG10	150.767	231.4	206.629	298.215	269.367	263.924
ALG10B	1618.54	2765.2	2522.74	2779.74	2376.1	2227.09
ALG11	656.84	866.721	883.674	1299.92	640.474	800.796
ALG12	3010.46	3505.85	2786.19	3507.6	3856.42	3788.09
ALG13	441.879	504.811	671.676	619.892	610.215	615.755
ALG14	921.619	1353.67	1152.34	1036.57	848.947	1105.98
ALG1L	35.3782	46.9817	31.8527	40.8006	38.7286	33.8513
ALG1L2	5.84708	6.38828	11.5756	6.9152	10.9572	7.57961
ALG2	1035.96	1423.47	1260.31	1328.53	1264.96	1281.58
ALG3	1749.93	2477.92	2639.85	2100.76	2157.69	2474.67
ALG5	360.683	404.873	371.808	712.729	368.555	364.458
ALG6	131.635	0	125.275	0.00684579	176.871	0.0437123
ALG8	1364.31	1926.41	1736.76	1815.93	1614.76	1900.96
ALG9	824.799	864.399	872.777	1277.29	780.613	1050.02
ALK	49	77.5524	56.3693	22.4917	67	52.3673
ALKAL1	3	0	2	1	0	1
ALKAL2	290	163.073	578.889	573.854	293	389.977
ALKBH1	162.435	189.85	185.69	221.619	127.748	158.474
ALKBH2	673.356	773.365	668.601	533.062	599.555	770.477
ALKBH3	504.096	316.798	355.593	387.712	548.002	490.336
ALKBH4	290.026	520.363	349.533	440.324	448.461	414.709
ALKBH5	2149.11	1922.52	1798.29	2632.94	2020.03	2158.4
ALKBH6	229.347	319.405	346.186	189.471	303.92	291.844
ALKBH7	488	830	569	469	455	675
ALKBH8	343.714	497.901	377.779	520.358	382.093	493.195
ALLC	0	2	6	2	4	4
ALMS1	461.562	685.403	612.42	746.679	394.66	701.493
ALOX12	104.089	158.308	124.051	137.796	109.015	108.492
ALOX12B	0.0356138	1.28095	0.00362836	5.50383	6.54982	0.0133275
ALOX15	2.04244	5.00496	2.04526	1.04692	5	4.02783
ALOX15B	27.8799	14.4379	11.8337	8.0698	13.2456	26.3446
ALOX5	19.8693	4.87704	3	12.8485	7	7.62818
ALOX5AP	102	30	3	12	17	5
ALOXE3	15.5772	32	15	26.2451	13.1569	26.8958
ALPG	0	0	0	0	0	0
ALPI	0	0	0	0	0	0
ALPK1	461.359	536.996	574.956	579.124	491.032	581.309
ALPK2	4	3.27016	1	3	3	4
ALPK3	108.768	41	75.5517	95.935	217.525	126
ALPL	26.4788	34.9479	27.1767	26	49	71.9244
ALPP	7.02541	7.24242	7.16699	4.01206	5.05203	4.02021
ALS2	1338.82	1373.57	1281	1513.03	1366.41	1796.68
ALS2CL	758.428	1040.12	681.673	784.957	603.787	790.653
ALX1	6	77	39	10	3	27
ALX3	95	107	116	87	115	98
ALX4	0.353241	756.011	374.531	88.0467	351.156	29.0787
ALYREF	1707.63	1349.87	1525.07	1332	1565.63	1900.14
AMACR	502.972	595.977	563.548	838.147	624.083	608.969
AMBN	0	0	0	0	0	0
AMBP	5.97316	11.229	10.9783	6.44628	2.33959	1.84277
AMBRA1	1542.58	985.202	1061.65	1625.93	1560.27	1455.77
AMD1	3562.38	5002.71	5294.41	5376.56	3677.89	4794.55
AMDHD1	226.239	319.308	237.983	187.785	209.671	244.264
AMDHD2	821.686	798.175	850.992	849.643	752.506	772.337
AMELX	0	0	0	0	0	0
AMELY	0	0	0	0	0	0
AMER1	373.372	233.528	342.201	683.205	310.53	400.179
AMER2	65.6457	113.179	72.2951	100.446	108.643	105.751
AMER3	13.3648	14.2776	8.51325	11.2998	16.5928	18.2851
AMFR	1392.04	2143.38	1981.6	1568.08	1429.38	1652.64
AMH	9.58641	4.94626	6.66007	3.00736	14.0785	11.5239
AMHR2	1	0	1.09355	0	0	2
AMIGO1	160	240	224	239	286	203
AMIGO2	94	71	68	145.191	61	123
AMIGO3	22.2537	115.215	134.932	61.8013	52.5704	111.882
AMMECR1	330.668	281	306	358.709	317.9	434.61
AMMECR1L	855.322	723	849.307	880	841	984.351
AMN	2.48569	3.75704	2.12654	4.50079	6.60998	2
AMN1	212.659	310.193	258.159	285.557	262.67	283.882
AMOT	424	391.993	515.839	563.097	325.628	443.57
AMOTL1	706.724	662.611	783.364	1232.24	772.606	631.243
AMOTL2	1117.33	1304.16	1038.1	1931.88	1849.3	1478.21
AMPD1	0	0	0	0	0	0
AMPD2	545.745	608.921	515.129	735.461	579.617	520.419
AMPD3	200.604	210.591	263.555	308.182	181.531	228.994
AMPH	58.0029	76.5529	69.9313	51.2817	75.4739	101.783
AMT	0	10.638	9.69026	7.1565	0	4.55722
AMTN	121	5	5	9	10	4
AMY1A	1.24688	5.15022	3.10073	7.5187	25.5224	4.689
AMY1B	1.24688	58.9434	3.10073	36.74	17.4948	24.0642
AMY1C	50.6907	91.2603	82.8178	15.2521	0	33.6048
AMY2A	0	2.55048	0	0	3.11457	0
AMY2B	499.414	843.689	868.233	683.817	631.308	546.651
AMZ1	155.728	30.284	49.5535	25.8042	26.2607	49.3491
AMZ2	1664.3	2079.48	1971.08	2095.63	1988.67	2343.59
ANAPC1	940.343	707.404	826.015	1127.47	774.693	1040.8
ANAPC10	158.967	229.754	215.376	186.259	184.921	175.404
ANAPC11	1927.1	2253.99	2335.18	1420.27	1891.32	2020.61
ANAPC13	1987.35	3581.76	3081.29	2423.25	2357.18	2529.65
ANAPC15	942.657	772.788	816.573	899.042	944.363	984.26
ANAPC16	2039.16	2866.53	3046.87	1695.16	2057.3	2312.76
ANAPC2	904.639	1076.79	1016.76	919.139	959.538	1078.01
ANAPC4	764.327	897.415	982.662	1026.8	917.228	991.598
ANAPC5	3671.09	4194.77	2923.05	4106.74	3574.48	3398.03
ANAPC7	1014.46	925.526	1075.78	1093.67	1272.94	1008.51
ANG	159.929	382.478	379.162	336.293	206.266	233.246
ANGEL1	1026.63	923.997	969	1396.06	1088.62	1045.17
ANGEL2	818.918	1104.57	934.45	1300.73	768.969	857.393
ANGPT1	4716.87	5673.56	6214.64	5727.15	4985.57	4297.33
ANGPT2	29.8738	66.5881	55.9677	54.7494	38.177	34.5744
ANGPT4	17.5659	18.1564	9.21274	18.5577	16.2223	16.527
ANGPTL1	6	4	5	5	6	5
ANGPTL2	359	303	259	339	234.722	223
ANGPTL3	1	6.14067	0	4.19761	3.10752	4.90712
ANGPTL4	138.008	130.697	370.308	375.513	103.257	208.584
ANGPTL5	5	1	4	3	4	5
ANGPTL6	19.5442	27.8008	13.8011	14.2142	7.38806	8.26661
ANGPTL7	12	22	16	4.81689	60	9
ANGPTL8	2.01832	11	11	3	3	6
ANHX	1	0	0	0	0	0
ANK1	4.35794	5.45695	10.3126	8.39849	10	6.70083
ANK2	90.0546	627.241	227	117.216	76.126	139.511
ANK3	1892.58	2805.14	2989.42	2987.36	1687.15	2393.14
ANKAR	20.4185	70.9288	55.064	57.4539	27.2486	28.7742
ANKDD1A	392.785	365.002	328.301	284.738	459.553	309.693
ANKDD1B	0	12.7907	5.07243	4	8.89038	3.43481
ANKEF1	740.813	1148.22	1029.49	1230.85	1071.61	1170.24
ANKFN1	0	17.9999	2	2	1	2
ANKFY1	2213.23	2065.17	2095.7	2756.05	2171.98	2454.67
ANKH	1485.39	2015.85	1526.44	3355.11	2391.45	2809.25
ANKHD1	3312.52	3445.67	3563.25	3384.22	3371.72	3717.35
ANKHD1-EIF4EBP3	951.076	821.738	1018.96	1038.01	1225.44	1176.68
ANKIB1	9762.72	15562.3	13125	17596.1	12122.9	15876.1
ANKK1	78.1363	205.058	119.829	84.4973	139.699	132.201
ANKLE1	148.157	168.012	215.96	168.382	222.41	175.554
ANKLE2	2467.12	2948.36	3229.44	2651.99	2405.49	3069.15
ANKMY1	142.014	138.709	114.407	151.488	130.571	148.655
ANKMY2	547.44	714.468	555.426	745.263	773.554	670.789
ANKRA2	227.947	367.115	281.846	247.284	248.557	243.082
ANKRD1	94.3913	18.1348	17.3173	104.912	51.565	79.417
ANKRD10	3028.56	2225.07	1992.64	2762.39	3011.26	2978.32
ANKRD11	8807.91	9010.83	9071.39	10249	9243.32	10449.9
ANKRD12	4862.67	6812.83	6734.61	5691.76	5328.13	5982.6
ANKRD13A	738.698	934.697	925.197	1404.81	767.087	830.312
ANKRD13B	255.34	138.635	293.457	271.051	502.996	461.457
ANKRD13C	1597.38	1683.13	1665.65	1983.44	1566.43	1837.52
ANKRD13D	247.315	352.634	207.126	105.496	193.81	231.005
ANKRD16	285.092	369.418	320.326	271.956	357.785	355.964
ANKRD17	6635.27	5975.84	5949.36	12857	6796.78	7633.24
ANKRD18A	450.282	732.771	668.346	466.249	653.155	658.122
ANKRD18B	40.0863	77.8203	75.9411	48.4002	89.1938	59.6501
ANKRD2	2	2	5	9	4	1
ANKRD20A1	39.272	117.035	117.987	54.3472	79.2072	100.608
ANKRD20A2P	4.82292	44.7858	32.6249	0	14.6967	19.7371
ANKRD20A3P	0	0	0.00712107	0	0	0
ANKRD20A4P	28.6973	34.6622	18.1453	36.7303	14.2527	49.1605
ANKRD22	21.1113	28.0473	14.0791	7.01991	15.0691	17.0363
ANKRD23	62.2886	146.567	91.9825	103.552	78.6074	86.5409
ANKRD24	243.443	337	312	208.908	346	274
ANKRD26	1623.19	2291.7	2397.41	1520.17	1900.1	2025.27
ANKRD27	1333.72	1435.88	1606.46	1805.33	1852.22	1747.77
ANKRD28	1730.26	2082.35	2166.22	3007.65	2125.02	2409.72
ANKRD29	102.583	389.553	309.49	239.999	341.49	303.022
ANKRD30A	0	2	0	0	1	2
ANKRD30B	0	0	0	1.90345	0	0
ANKRD30BL	0	0	0	0	0	0
ANKRD31	32.3703	71	69	55.2175	33	36.8437
ANKRD33	0	0	0	0	2	0
ANKRD33B	65.2502	73.2504	46	75.1397	48	81.0678
ANKRD34A	100	203	189	178	179	129
ANKRD34B	0	2	11	1	8	5
ANKRD34C	4	8	0	10	3	4
ANKRD35	10	68	17	3	7	9
ANKRD36	1287.86	2761.14	2359.7	1787.42	2189.48	2249.65
ANKRD36B	600.43	1253.01	1184.37	632.919	723.244	864.624
ANKRD36C	536.702	1119.24	1021.64	482.472	742.236	666.857
ANKRD37	112.335	94.7091	107.442	91.999	91.2269	112.303
ANKRD39	240.492	230.718	247.786	155.273	164.188	221.546
ANKRD40	1938.55	2075.21	2046.19	2248.63	1906.45	2131.63
ANKRD40CL	22.7595	32.9865	49.0436	32.4244	16.2344	36.3741
ANKRD42	684.484	1112.82	833.402	819.687	1022.12	915.078
ANKRD44	512.795	435.928	557.616	518.83	424.816	546.647
ANKRD45	27.6614	41.6004	16.2033	31.7721	22.6222	12.6309
ANKRD46	806.745	1162.29	1188.72	1120.25	954.112	940.494
ANKRD49	294.739	427.205	420.581	372.279	377.768	448.438
ANKRD50	1132	1222	1394	1646	1311	1521
ANKRD52	2399.54	1663.5	1922.49	2742	2201.28	2512.8
ANKRD53	5.40373	28.2283	26.946	6.49043	6	20.7971
ANKRD54	2843.16	3114.34	2913.82	2456.26	2430.25	3011.39
ANKRD55	0	0	0	0	0	1
ANKRD6	187.613	237.69	250.651	220.19	342.161	194.446
ANKRD60	0	0	0	0	0	0
ANKRD61	37	75	39	73	84	67
ANKRD62	1.17119	1.03708	2.38594	0	0	1.07866
ANKRD63	1	1	2	2	2	1
ANKRD65	56.4642	38.7705	66.7239	77.8068	40.9798	51.7206
ANKRD66	0	2	0	0	0	0
ANKRD7	13.4978	41.6184	29.194	14.9246	5.65966	18
ANKRD9	1141.48	786.28	1225.27	877.588	835.065	1124.57
ANKS1A	1768.33	1405.27	1593.38	1965.48	1686.55	2060.57
ANKS1B	58.2277	79.191	75.9002	108.913	90.377	95.324
ANKS3	244.009	586.706	314.467	357.112	474.499	314.086
ANKS4B	27.3886	39.421	38.2248	34.0582	35.839	37.166
ANKS6	1481.77	1447.85	1520.65	1398.19	1326.89	1590.4
ANKUB1	16.0268	6.00994	5	6	10	7.00315
ANKZF1	482.151	460.147	620.53	559.758	406.554	687.1
ANLN	1427.5	961.51	1870.29	1960.54	1597.06	2638.44
ANO1	11511.2	19507	17388.1	21044.1	19872	17141
ANO10	1109.41	1471.74	1407.38	1669.34	1557.97	1574.6
ANO2	108.834	52	53	178.1	144.832	82
ANO3	2.12211	11	4.257	13.2432	19	7
ANO4	1	7.07545	15.1103	12.9136	0.889165	7.97651
ANO5	502.586	660.865	622.386	1000.72	888.721	782.612
ANO6	1417.93	1432.63	1467.72	1796.66	1400.27	1591.51
ANO7	1	14.8712	8.79503	3.8493	2.00004	3.05222
ANO8	388.33	528.485	459.454	431.509	527.605	566.043
ANO9	369.333	332.543	226.02	345.782	250.732	270.306
ANOS1	346.068	2095.84	1269.55	815.334	842.664	875.341
ANP32A	3440.96	3089.71	2665.29	3507.16	2967.51	3580.07
ANP32B	5935.81	5534.54	6252.33	5621.2	5120.3	6416.51
ANP32D	0	2.00338	0	1.0017	0	5.00968
ANP32E	4066	3869	4426	4482	3395	4745
ANPEP	8.80988	6	13.6552	7.41412	13.9038	5.95753
ANTKMT	231.79	398.189	360.448	318.638	170.614	336.382
ANTXR1	1510.85	1292	1414.8	2392.52	1666	1531.46
ANTXR2	273.697	362.647	186.627	533.21	365.616	270.352
ANTXRL	16.4993	268.207	106.38	135.13	155.969	63.3191
ANXA1	2105.63	2950.14	2453.47	2793.34	2063.56	3297.46
ANXA10	0	0	0	0	0	1
ANXA11	4585.88	4788.97	5454.05	5273.23	5359.09	5942.42
ANXA13	4	6	14	12.737	6	4
ANXA2	11491.9	7352.67	7929.12	15648	14914.3	11135.1
ANXA2R	44	73	48	45	53	63
ANXA3	342.448	622.288	755.747	1562.27	624.919	868.126
ANXA4	1859.82	2559.04	2267.7	2442.39	2372.45	2361.94
ANXA5	15104.6	18502	16771.6	16216.7	14923.8	16185.7
ANXA6	9242.66	5346.09	5371.69	7576.63	6543.13	6833.9
ANXA7	3690.97	5092.31	5152.78	3568.55	4167.5	4771.76
ANXA8	1900.04	12416.1	6507.19	8581.08	4826.03	5653.44
ANXA8L1	2881.29	15698.1	8658.54	10029.4	6154.29	7198.17
ANXA9	341	350	392	254	300	342
AOAH	19	13	4	2	0	2
AOC1	13.0123	3.00785	15.3744	5.0024	2.01811	6.88874
AOC2	86	94	150	158	243	180.745
AOC3	95.1705	138.422	115.45	110.177	172.058	138.071
AOPEP	430.695	453.542	380.934	384.583	341.051	386.597
AOX1	19.095	89.767	33.1587	130.285	78.7583	43.3154
AP000295.1	0	0	0	11.6134	4.83162	0
AP000311.1	41.7169	22.039	56.9682	54.3842	29.1454	20.0044
AP000349.1	0	1.09082	0	0	0	0
AP000350.13	3.75694	5.31863	6.59345	0.907747	1.73257	3.37661
AP000350.4	3.75694	5.31863	6.59345	0.907747	1.73257	3.37661
AP000351.3	0	0	0	0	0	0
AP000351.7	0	0	1.14243	3.1743	0	0
AP000471.1	0	0	0	1	1.11045	0
AP000721.1	0	0	0	0	0	0
AP000781.2	9.95159	5.25898	11.2278	29.508	3.55094	10.4912
AP000812.3	5.60807	0	0	0	0	6.71556
AP000812.4	1.83486	0	0	0	4.2477	0
AP001267.5	126.938	149.458	146.35	116.23	123.129	112.482
AP001273.2	0	10.9	21.5715	60.9142	9.66346	0
AP001453.3	82.9223	103.139	83.0619	106.639	116.845	72.2219
AP001458.2	1.41812	0	0	0	1.57029	0
AP001781.2	7.35039	13.8053	5.19585	0	0	0
AP002495.1	62.5685	156.977	124.913	97.3954	112.795	107.81
AP002512.3	21.075	58.2887	45.1378	33.3696	39.1694	41.1523
AP002748.5	0	0	0	0	0	2.31796e-07
AP003108.2	0	0	8.56451	0	6.33455	0
AP003419.1	244.281	381.43	282.164	296.96	344.058	370.366
AP006285.3	132.883	120.972	205.328	112.751	163.293	169.185
AP1AR	643.071	795.445	737.195	684.224	657.86	672.701
AP1B1	5624.39	5015	4850.69	6004.27	4816.75	5477.62
AP1G1	5649.73	6374.1	5813.92	7784.1	6023.92	6728.81
AP1G2	454.796	789.134	609.895	522.841	682.97	624.326
AP1M1	1169.86	1102.71	1111.71	1291.99	1210.61	1401.61
AP1M2	35.4149	42.0378	48	16	32	43.9999
AP1S1	2853.04	3227.16	2930	2972.57	2781.33	3170.17
AP1S2	802.499	421.595	686.727	612.133	663.757	623.662
AP1S3	268.621	355.44	372.041	307.071	288.007	418.421
AP2A1	2291.95	2126.6	2297.28	2317.12	2666.29	2742.64
AP2A2	1534.78	1216.03	1431.9	1345.57	1799.67	1321.93
AP2B1	8834.17	8253.47	7966.96	10798.7	9648.38	10979.1
AP2M1	15313.3	18514.2	20813.6	14752.2	18834.4	18428.8
AP2S1	2324.16	2172.21	2159.7	1703.02	2035.89	2450.79
AP3B1	1577.48	1576.15	1717	1753.02	1503.12	1683.21
AP3B2	80.6988	77.1303	82.7496	98.0951	80.6455	85.0172
AP3D1	2315.97	2172.51	2189.54	3052.93	2572.44	3115.29
AP3M1	2515.66	2753.97	3173.1	2778.56	2904.93	3225.05
AP3M2	401.477	613.57	760.715	378.93	380.505	538.073
AP3S1	1278.23	1342.76	1423.63	1249.92	1278.39	1229.85
AP3S2	1399.82	1292.25	1422.54	2569.68	1987.91	1566.28
AP4B1	331.438	525.434	377.979	385.316	378.67	349.794
AP4E1	923.761	650.294	908.215	1141.11	1094.61	1033.18
AP4M1	393.934	442.514	513.614	462.295	483.152	674.252
AP4S1	205.266	399.369	354.732	355.708	276.951	283.264
AP5B1	286.604	281.526	268.269	361.908	285.45	336.262
AP5M1	1929.73	2382.64	2356.68	3341.3	2487.14	2503.65
AP5S1	347.12	487.48	457.676	429.266	435.489	537.405
AP5Z1	484.363	515.558	448.011	399.682	516.194	531.785
APAF1	638.036	837.599	781.466	1001.93	753.012	788.607
APBA1	2196.32	3045	2956.47	3106.43	3103.44	2824.41
APBA2	188.139	273.241	315.413	254.951	326.166	279.804
APBA3	202.041	217.531	180.713	165.393	194.168	243.702
APBB1	1052.63	844.459	885.584	1432.13	1248.96	1104.55
APBB1IP	579	119	88	82	74	60.823
APBB2	1011.11	1242.43	1057.02	1395.97	981.982	1099.89
APBB3	108.109	106.792	72.0206	70.5626	150.967	85.2348
APC	776.351	854.58	933.462	1208.66	986.083	894.003
APC2	55.3423	50.7463	34.8357	38.9023	62.4344	53.3414
APCDD1	670.951	637.655	2212.98	2401.06	691.621	1520
APCDD1L	3	2	3	4	4	3
APCS	0	0	0	0	0	0
APEH	1418.1	1268.47	1402.26	1402.96	1555	1678.82
APELA	11.3113	31.1932	36.7997	13.7727	15.1444	24.0322
APEX1	3391.84	2833.04	3390.28	3666.18	3100.5	3673.44
APEX2	648.185	676.167	768.631	660.406	685.614	733.602
APH1A	6459.27	6882.81	5539.75	5949.58	5424.61	5753.03
APH1B	637.046	779.799	656.477	1342.58	996.966	779.447
API5	6546.61	4978.04	5538.72	8157.82	5986.72	6729.52
APIP	871.101	914.551	709.521	795.171	940.475	823.856
APLF	72.8235	55.6276	63.1505	131.925	77.7132	84.7479
APLN	81	228	273	258	150	210
APLNR	1.77584	1.77704	7	0	0	0
APLP1	952.026	1317.41	1478.96	1772.69	1360.59	1368.96
APLP2	33059.3	39726.9	41727.7	36872.9	29921.8	31253.8
APMAP	2795	4431	3984	4322	3944	4516
APOA1	4	4	9	3	5	4
APOA2	0	0	2.96046	1	0	0
APOA4	0	0	0	2	2	0
APOA5	0	0	1	3	0	0
APOB	1	5.00283	0	2	11.0001	3
APOBEC1	0	0	0	0	0	0
APOBEC2	50	84	46	75	50	63
APOBEC3A	17.0727	8.93632	18.4192	19.6186	21.2339	23.9558
APOBEC3B	514.23	224.518	340.758	518.092	248.664	465.687
APOBEC3C	95.1506	79.0467	90.3342	59.6291	35.8451	74.0363
APOBEC3D	0	18.7948	25.0639	10.6668	6.09171	23.8173
APOBEC3F	126.579	201.916	183.455	108.248	137.569	153.672
APOBEC3G	22.3667	32.9376	14.8006	37.0204	39.9347	55.543
APOBEC3H	13.469	19.0304	11.297	10.4114	23.5457	12.3098
APOBEC4	2	0	0	2	2.18372	0
APOBR	15.5542	19.0495	16.3981	10.4667	29.1618	24.0431
APOC1	0	2	0	3	1	1
APOC2	3.22305	7.59609	2.29121	1.12918	1.3798	8.66351
APOC3	0	0	0	0	0	0
APOC4	2.69324	14.5451	4.03707	8.85227	4.20312	5.87183
APOC4-APOC2	0	0	0	0	0	0
APOD	201.301	730.346	343.033	658.202	492.331	539.535
APOE	393	348	660	178.861	774	412
APOF	4.29772	6.08927	4.18412	2.16109	4.4367	15.1679
APOH	1.70298	1.51332	3.60413	3.05573	2.88029	11.2198
APOL1	13.0561	43.3633	37.6929	23.7688	34.6974	53.1573
APOL2	455.73	790.919	745.298	458.661	512.21	698.681
APOL3	18	21.0601	53.1968	4.55477	8	9.52228
APOL4	0	1.13601	0	0	0	0
APOL5	3	0	0	0	0	0
APOL6	483.882	955.967	748.479	520.65	441.473	494.257
APOLD1	412.09	565.453	677.64	665.102	516.247	678.678
APOM	79.5034	145.281	100.544	81.3149	83.1528	79.9012
APOO	619.241	737.826	729.875	379.531	568.257	560.311
APOOL	639.896	713.607	906.498	800.99	783.25	850.525
APP	31623.8	34124.7	36977.5	44912.7	47714.3	40690.8
APPBP2	2250.43	2845.48	2664.37	2841.77	2452.28	2715.97
APPL1	2336.63	2783.92	2920.12	3028.03	2478.01	2682.84
APPL2	567.807	667.378	689.569	795.183	531.663	618.707
APRT	2535.66	2951.62	2765.89	2674.99	2401.6	3040.6
APTX	319.484	252.502	359.305	274.316	272.888	422.243
AQP1	498	1208.64	3120.87	1561.06	4807.09	1581.65
AQP10	0	1	0	0	0	0
AQP11	80.227	150.8	146.033	110.51	95.0706	117.381
AQP12A	0	0	0	0	0	0
AQP12B	0	0	0	0	0	0
AQP2	78.3385	165.693	128.979	95.7212	95.0087	96.7238
AQP3	25.4428	3	6.68702	58.414	8.27449	11.0369
AQP4	14.138	18.4461	35.747	22.5186	16.9864	38.058
AQP5	9398.82	12871.1	10470.2	6084.75	9346.7	8627.21
AQP6	71.8233	93.2141	94.9649	46.3719	128.179	96.0625
AQP7	47.6802	62.1225	27.8753	52.8924	28.8666	32.9331
AQP8	0	1	2	2	0	2
AQP9	1	0	0	0	0	0
AQR	626.658	528.332	818.053	688.099	637.345	701.127
AR	262.017	373.286	210.613	268.077	338.164	333.267
ARAF	1593.67	1177.15	1228.44	1811.24	1168.41	1146.18
ARAP1	1892.03	1631.75	1674.25	2319.64	1920.02	1778.66
ARAP2	358.69	723.073	712.072	640.717	499.062	525.724
ARAP3	308.999	290.031	385.163	240.137	308.438	296.296
ARC	2	6	4	5	14	16
ARCN1	9568.89	9287.06	9292.6	12478.6	9191.82	10560.4
AREG	61	125.8	189	154.805	44	82
AREL1	1272.38	982.682	740.457	1413.24	979.429	1062.99
ARF1	10452.2	10906.2	9875.49	12619	9277.54	11163.4
ARF3	5726.21	5683.69	5119.22	6333.44	5870.17	6144
ARF4	8700.54	10849.5	9875.56	13281.3	9668.38	12040.1
ARF5	6019.33	7140.54	6847.24	5310.35	4811.97	6479.1
ARF6	3221.71	2880.63	3070.29	3806.02	2736.78	3647.7
ARFGAP1	1147.98	1298.67	1098.4	1169.14	1119.69	1196.93
ARFGAP2	4065.26	2944.02	2965.68	3396.1	3755.83	3742.23
ARFGAP3	3329.47	4213.96	4126.15	4732.88	4443.72	4334.82
ARFGEF1	5151.34	4429.17	4605.5	7880.06	6024.23	5074.49
ARFGEF2	2057.93	2449	2186	4124	3015.51	2721.76
ARFGEF3	2463.61	6503.81	4385.72	3808.81	4985.88	3977.95
ARFIP1	1145.24	1448.48	1366	1441.72	1411.75	1404.22
ARFIP2	2316.13	2169.95	2101.82	2865.19	2752.28	2505.67
ARFRP1	1340.43	1077.49	968.395	1030.43	1011.7	1247.72
ARG1	41	9.67426	3.0415	7.68051	3.09226	4.52246
ARG2	86.4849	42.5407	130.98	75.582	58.763	129.395
ARGFX	115.614	184.982	143.638	146.122	169.25	191.937
ARGLU1	428.504	421.886	405.738	490.989	592.743	430.341
ARHGAP1	3291.77	2831.2	3040.56	4167.27	3917.12	3648.93
ARHGAP10	63.9818	81.2447	84.7745	111.448	104.736	87.1117
ARHGAP11A	1013.98	773.559	1185.99	1323.31	827.599	1433.98
ARHGAP11B	140.31	83.6975	163.334	162.562	155.296	165.047
ARHGAP12	959.143	1066.01	826.234	1399.79	1015.56	913.732
ARHGAP15	132.53	156.204	160.629	153.404	136.845	95.9768
ARHGAP17	964.167	1097.31	1000.08	1168.96	1306.58	1233.93
ARHGAP18	95.6584	37.8481	52	59.7459	39.8898	43.9746
ARHGAP19	451.267	337.629	256.346	603.742	461.573	407.542
ARHGAP20	9	20	46	23.0001	20	31
ARHGAP21	3262.38	2403.45	2747.83	6005.25	4131.66	3949.78
ARHGAP22	256.01	145.386	189.116	218.852	308.059	393.826
ARHGAP23	500.843	610.967	545.331	557.233	467.361	588.451
ARHGAP24	36.6567	49.8974	23.3166	69	11	30.6749
ARHGAP25	18	0	2	16	1.56947	14.436
ARHGAP26	494.787	335.236	327.227	390.77	372.627	292.424
ARHGAP27	1630.25	1647.77	1873.41	1567.3	1375.69	1849.76
ARHGAP28	384.64	368.166	478.15	566.602	383.232	447.586
ARHGAP29	1032.29	1907.54	1433.21	1968.14	1742.5	1694.58
ARHGAP30	345.659	247.011	283.932	228.256	240.723	295.184
ARHGAP31	1033.68	1165.4	1300.56	1321.95	1225.16	1284.8
ARHGAP32	1168.74	1559.6	1429	1292.51	1058.46	1388
ARHGAP33	972.632	1115.94	1306.96	1222.2	1340.66	1444.47
ARHGAP35	2873.77	2765.1	2645.84	4234.11	3609.46	3614
ARHGAP36	1	5	0	3	7	3
ARHGAP39	366.088	383	353.574	352.229	331.505	390.864
ARHGAP4	286.763	451.308	378.825	272.1	341.428	384.397
ARHGAP40	1	1	1	1	0	3
ARHGAP42	205.377	184.289	236.889	162.43	176.044	203.27
ARHGAP44	277.579	119.247	112.506	360.895	92.955	273.524
ARHGAP45	148.687	142.716	102.691	111.553	151.323	173.062
ARHGAP5	2458.75	4106.95	3862.79	6433.69	3588.66	3860.04
ARHGAP6	3.00699	15	5.923	14.2556	18	9.0221
ARHGAP8	790.467	798.854	696.056	780.912	808.438	1017.71
ARHGAP9	26.8308	17.0486	8.03427	7.10271	11.0134	13.1778
ARHGDIA	5038.9	3801.19	4174.81	4084.68	4119.31	5141.37
ARHGDIB	972.997	1265.2	1459.1	728.473	775.962	770.633
ARHGDIG	93.2608	71.4227	97.6454	50.4372	62.5461	94.1184
ARHGEF1	1337.14	1750.47	1385.41	1564.77	1560.98	1873.63
ARHGEF10	3279.35	3642.06	4238.9	4205.07	3246.61	4823.82
ARHGEF10L	385.545	475.232	422.559	709.079	440.53	491.893
ARHGEF11	2633.15	2817.33	2797.93	3078.89	2588.08	2926.82
ARHGEF12	8421.88	9323.97	8905.55	12003.3	8714.15	9390.75
ARHGEF15	3	3	9	6	13.1986	3.04871
ARHGEF16	500.417	484.896	468.124	660.27	605.265	622.927
ARHGEF17	2463.09	2511.31	2273.69	3210.16	2854.53	2824.68
ARHGEF18	649	654	684.001	694	680	734.573
ARHGEF19	964.571	855.711	1136.81	841.608	750.118	1061.28
ARHGEF2	3112.04	4903.94	4424.66	3655.04	3807.05	3808.63
ARHGEF25	747.775	926.317	813.073	800.494	930.331	808.221
ARHGEF26	835.273	1103.24	1067.12	872.299	650.407	896.196
ARHGEF28	990.801	2162.16	1707.11	1139.66	1621.38	1202.35
ARHGEF3	1106.7	1141.69	997.708	983.454	1386.93	840.337
ARHGEF33	60.2386	110.438	97.8765	104.737	90.7676	66.9923
ARHGEF35	349.84	465.478	397.096	382.92	205.16	309.028
ARHGEF37	1593	2506.2	1778	3574.79	2397	1968.52
ARHGEF38	172.985	140.21	148.27	136.05	174.496	88.78
ARHGEF39	131.493	142.8	159.284	176.199	183.971	199.994
ARHGEF4	58.8375	154.182	214.352	162.409	209.238	183.307
ARHGEF40	784.39	898.504	937.789	1105.44	904.484	964.803
ARHGEF5	1183.25	1072.66	1396.88	1621.88	1059.87	1265.23
ARHGEF6	2800.69	4351.43	3790.79	3246.92	4813.52	3628.95
ARHGEF7	1926.58	1611.84	1333.64	2501.83	1982.28	2521.22
ARHGEF9	3782.62	5345.48	4978.51	5158.16	4225.33	3046.22
ARID1A	3392.49	2324.41	2846.12	3593.19	3154.31	3445.28
ARID1B	1474.83	1482.55	1522.24	2036.28	1629.51	1743.41
ARID2	1035.77	873.835	897.18	1288.81	1091.83	1183.66
ARID3A	206.022	158.643	203.491	194.383	178.75	271.385
ARID3B	382.512	404.681	429.617	560.92	593.522	445.588
ARID3C	9	19	25	27	21	15
ARID4A	1258.03	1776.7	1619.94	1493.26	1355.72	1395.1
ARID4B	2534.16	3426.16	3207.93	2859.69	2742.77	2656.52
ARID5A	605.379	750.427	539.32	673.333	774.968	752.082
ARID5B	1789	1504	1928	2289	1897	2130.95
ARIH1	2288.12	1867.42	2219.72	2963.09	2346.11	2386.47
ARIH2	3242.02	3669.96	3732.45	3022.06	3077.3	3576.41
ARL1	4203.42	7872.91	6086.56	6182.31	5214.48	5258.52
ARL10	1756.92	1765.49	2248.77	2910.62	1714.37	2349.02
ARL11	30.1002	54.7191	25.1022	20.8618	53.6112	21.0254
ARL13A	7.0672	6.12395	0	2.31538	0.141954	0
ARL13B	157.08	322.56	309.11	295.502	426.481	360.62
ARL14	1	1	3	9	1	1
ARL14EP	1499.88	1602.31	1481.19	1889.27	1755.33	1621.09
ARL14EPL	0	0	0	0	0	0
ARL15	159.023	227.112	229.528	201.215	224.832	243.817
ARL16	469.844	624.202	469.174	539.993	549.347	502.645
ARL17A	1553.04	1930.07	2077.16	1862.44	1860.53	2104.07
ARL17B	262.173	406.753	331.055	315.741	390.845	345.717
ARL2	796.092	734.815	634.298	625.268	722.118	629.793
ARL2BP	860.837	1004.15	931.72	962.19	971.073	1027.63
ARL3	587.783	878.924	854.677	624.931	699.932	805.466
ARL4A	425.626	459.735	423.328	569.047	356.546	572.448
ARL4C	791	1810	1709.99	1800	778	1634
ARL4D	114	176	159	85	125	149
ARL5A	1457.5	1722.88	1442.57	2188.26	1470.29	1363.49
ARL5B	1850	1856	1960	2422	1905	2131
ARL5C	1	0	0	0	1	0
ARL6	476.502	744.266	588.539	842.532	584.3	672.335
ARL6IP1	11550.8	12261.6	14066.3	12461	12235.7	15469.4
ARL6IP4	2814.45	4092.59	3326.18	2360.71	2575.82	2999.89
ARL6IP5	7527.79	8643.1	7648.75	8663.52	7812.76	7457.76
ARL6IP6	364.618	363.224	486.49	352.77	313.596	301.253
ARL8A	1100.68	918.683	1046.22	1006.75	831.353	927.784
ARL8B	1853.47	2875.72	2392.13	3001.71	2280.33	2277.07
ARL9	57.201	77.5058	67.6141	30.2	68.188	68.8925
ARMC1	3088	3237.99	3357	3930.97	3834.06	3412.69
ARMC10	1262.21	2021.08	1941.71	1771.71	1622.64	2001.42
ARMC12	7.99848	24.1084	29.4677	14	32.1813	23.4474
ARMC2	111.763	138	100.718	157	128.34	142
ARMC3	2.21813	27.2635	12.1421	7.94805	14.0731	18.0924
ARMC4	22.2386	19.5578	18.5696	27.9415	25.249	24.2479
ARMC5	522.174	639.487	592.579	559.863	641.112	726.662
ARMC6	674.582	861.947	741.393	698.855	769.203	880.156
ARMC7	332	265	331	327.93	406	301
ARMC8	933.879	1438.95	1552.11	1817.07	1213.27	1346.85
ARMC9	435.086	487.859	482.393	491.512	549.205	528.652
ARMCX1	716	1119	1018	881	1158	891
ARMCX2	1251.18	1919.35	1602.67	1599.49	1881.99	1781.62
ARMCX3	1631.06	2155.09	2239.34	2148.7	1969.85	1931.9
ARMCX4	115.2	190.601	194.257	286.836	133.266	180.728
ARMCX5	201	282.001	192	287	235	262
ARMCX5-GPRASP2	44.0259	61.3423	13.7242	59.6127	73.9604	99.728
ARMCX6	431.231	576.465	600.607	438.157	587.391	580.439
ARMH1	55.0396	102.232	106.112	97.7062	82.6763	106.608
ARMH2	4	0	1	4	0	5
ARMH3	560.49	617.927	678.223	678.689	635.977	667.269
ARMH4	214.051	219.906	153.235	293.733	212.168	210.499
ARMS2	0	4	6	1	4	2
ARMT1	327.538	529.541	477.606	491.935	402.473	437.82
ARNT	1671.02	2094.1	1815.36	2162.19	1887.78	2034.61
ARNT2	3667.54	2122.73	1839.88	1901.99	1655.03	1936.01
ARNTL	502.464	549.521	547.401	983.784	732.534	668.868
ARNTL2	103.39	165.51	151.94	133.599	116.637	195.968
ARPC1A	2247.43	3344.56	3219.42	3491.2	3043.04	3866.51
ARPC1B	333.785	856.933	692.738	807.547	719.646	793.9
ARPC2	7232.14	5944.08	5666.61	6198.95	5057.98	6626.41
ARPC3	3219.17	4051.16	4241.15	3340.48	3901.43	3734.51
ARPC4	3280.87	2515.42	2529.24	2313.83	2537.89	2766.3
ARPC4-TTLL3	9.46169	28.3325	4.50081	12.8227	26.934	19.953
ARPC5	4324.99	3317.64	3646.72	3506.19	3392.13	3304.67
ARPC5L	1163.47	1156.43	1305.02	1078.33	987.273	1255.91
ARPIN	1742.77	1756.57	2380.17	2314.77	2360.45	1993.22
ARPIN-AP3S2	520.576	490.995	639.805	666.956	796.169	508.092
ARPP19	4303.57	4533.81	5383.84	6028.01	5245.28	4602.3
ARPP21	9.40372	1	0	5.65534	5	4
ARR3	15.4969	20	34	26.4763	20	23
ARRB1	303.847	461.816	356.282	373.742	356.076	399.135
ARRB2	709.425	484.487	664.219	560.008	490.595	678.779
ARRDC1	484.804	565.994	571.303	571.699	565.981	637.472
ARRDC2	243.772	314.678	295.66	221.152	223.44	285.123
ARRDC3	2756.55	2948.39	2720.41	3831.51	2481.26	2951.12
ARRDC4	1727	1737	1907	2993	2034	1743
ARRDC5	2	5	5	1	1	2
ARSA	1901.4	2748.72	1766.77	2335.79	2751.06	2510.79
ARSB	226.128	223.43	288.39	289.099	268.403	250.989
ARSD	2864.93	2746.59	2587.73	2494.12	2588.41	2316.56
ARSF	8.44469	19.2929	19.3919	12.1554	16.2395	6.41377
ARSG	299.139	306.906	276.75	351.581	362.396	383.85
ARSH	21	22	12	11	7	8
ARSI	54.0001	87	55	55	49	32.9999
ARSJ	38.2914	256.382	114.89	158.543	167.327	193.514
ARSK	188.788	344.081	352.889	311.873	259.254	272.82
ARSL	190	372	257.396	240	281.247	192.403
ART1	1	4	3	0	4	2
ART3	301.723	225.87	442.618	400.289	185.079	311.304
ART4	13.8246	31.7109	15.7863	12.5152	5.15839	16.5661
ART5	20	14	21	23	17	16
ARTN	98.0001	142	172	98	139	145
ARV1	1023.93	1500.71	1318.4	1450.61	1217.67	1338.78
ARVCF	622.993	561.543	677.901	650.774	695.085	657.944
ARX	7.00945	14.2929	11.3497	6.30437	33.0302	17.2435
AS3MT	445.152	710.877	757.754	292.765	253.979	470.406
ASAH1	663.67	2051.49	1951.42	1008.68	799.084	1325.05
ASAH2	387.083	566.78	200.028	218.412	235.501	226.59
ASAH2B	566.249	669.362	567.331	691.453	643.354	425.337
ASAP1	1190.94	1058.2	1278.11	1094.79	960.463	1090.03
ASAP2	1131.83	1511.25	1915.61	1493.85	1723.73	1772.79
ASAP3	1379.41	2800.23	2270.98	2249.78	2392.71	2524.46
ASB1	457.56	296.559	355.624	457.764	393.999	534.298
ASB10	1	0	0	1.49422	0	0
ASB11	3.29151	4.24315	5.22029	5.43118	3.04919	2.0242
ASB12	10	9	8	8	13	7
ASB13	687.263	454.273	451.474	760.807	661.373	663.213
ASB14	77.2691	129.667	93.2221	100.29	74.9961	113.705
ASB15	2	1	1	0	1	0
ASB16	463.804	564.103	591.419	388.081	407.433	670.449
ASB17	0	1	0	0	0	0
ASB18	2	0	1	1	1	0
ASB2	17.4176	2	0	1	0	0
ASB3	601.706	1125.47	992.825	895.403	863.053	953.166
ASB4	63.9203	166.866	118.531	128.93	97.4823	117.929
ASB5	1	14	18	5	7	6
ASB6	1001.43	1045.27	1019.67	1045.83	907.444	1096.76
ASB7	1064.13	985.096	1135.85	1769.87	1280.19	1222
ASB8	1203.49	1467.95	1395.25	1277.18	1208.19	1211.06
ASB9	13.5046	19.7416	36.927	23.9699	1.49494	15.2119
ASCC1	1168.56	1272.16	1425.51	1253.59	1179.37	1510.09
ASCC2	1826.24	2061.19	2474.89	2447.64	1959.77	2507.55
ASCC3	1363.3	1591.91	1662.4	2162.57	1521.7	1858.07
ASCL1	5	33.0044	23	10	32	9.0016
ASCL2	464	373	377	346	490	487
ASCL3	0	1	0	2	1	4
ASCL4	0	0	0	0	0	3
ASCL5	37	52	40	39	35	46
ASDURF	47.2717	15.1563	67.2233	83.4533	84.3045	30.0654
ASF1A	442.391	740.813	585.036	582.887	543.411	658.83
ASF1B	663.738	468.382	707.642	643.973	542.563	1179
ASGR1	63.8083	114.726	99.0461	39.3887	76.4549	66.757
ASGR2	1	1	1.03611	0	0	0
ASH1L	4904.21	5167.04	5066.02	8226.21	6090.68	6480.53
ASH2L	453.014	915.648	838.654	508.801	426.561	707.178
ASIC1	791.711	1363.27	1284.09	894.122	1355.16	1152.11
ASIC2	0	2.22722	0	2.3888	10	1
ASIC3	416.572	761.271	524.69	403.865	377.897	482.418
ASIC4	3.30483	19.1911	5.46058	8.95659	22.5127	27.8841
ASIC5	0	0	0	0	0	0
ASIP	9	7	7	4	6	12
ASL	170.405	300.168	275.591	311.277	331.731	307.869
ASMT	3.03521	2.06366	7.17921	3.06768	2.02573	6.46484
ASMTL	393.39	522.594	363.087	385.677	399.822	367.108
ASNS	2200.89	3312.19	3088.44	3446.47	2335.34	4577.35
ASNSD1	1922.31	2703.18	2400.74	1803.16	1909.63	2313.02
ASPA	136.509	197.81	151.668	176.1	165.786	187.261
ASPDH	14	35.8514	18.0406	22.6268	47.3811	24.5462
ASPG	34.45	96.7775	43.0711	100.459	67.6527	86.7775
ASPH	7841.23	8378.13	7366.31	11095.1	9419.56	7573.15
ASPHD1	72.95	51.3118	49.676	30.4946	75.747	67.7204
ASPHD2	9.40796	1.16584	5	17	10.5554	5
ASPM	2508	1673	2623	2958	2203	3686
ASPN	164.03	265.854	264.031	528.851	319.234	385.105
ASPRV1	32.0129	68.0056	43.0048	31.0032	23.0065	25.0093
ASPSCR1	817.056	864.176	808.66	669.134	864.417	881.841
ASRGL1	377.743	384.707	536.795	329.95	381.41	526.991
ASS1	5249.32	3946.51	4106.22	5364.29	2882.03	4541.28
ASTE1	220.357	362.137	355.24	266.04	346.728	273.322
ASTL	12	24	18	15.8279	25	21
ASTN1	16	13	21	42	26.9999	37.7505
ASTN2	680.788	872.509	865.019	862.225	884.237	872.151
ASXL1	3743.01	3597.66	3478.55	5003.42	4020.33	4357.23
ASXL2	971	1083	1270	1987	1293	1503
ASXL3	19.5017	63.881	53	88.3354	100	67.4459
ASZ1	0	0	0	0	0	0
ATAD1	17.6878	11.8009	3.89164	14.0822	8.23854	4.68162
ATAD2	3776.33	4155.29	4734.89	4892.45	3225.43	5147.42
ATAD2B	678.544	1025.11	1116.29	1109.38	1089.46	1136.19
ATAD3A	1226.22	512.984	444.055	1187.88	861.356	782.51
ATAD3B	376.663	278.41	245.592	454.974	362.062	327.472
ATAD3C	69.4908	68.8808	131.051	80.2302	81.0148	93.7544
ATAD5	805.601	1019.57	1027.07	964.909	831.546	1205.46
ATAT1	1019.16	1068.05	1002.35	950.056	973.153	1212.43
ATCAY	41.4434	61.9064	74.1239	42.8961	80.7818	68.4391
ATE1	551.501	535.397	530.993	786.87	613.776	720.977
ATF1	706.449	810.474	724.405	759.589	744.229	796.476
ATF2	2271.22	2637.01	2853.08	2660.64	2576.26	2625.89
ATF3	411.485	342.305	451.596	529.555	292.376	585.299
ATF4	14950.9	19884.8	16995.9	18806.9	14426.5	20038.9
ATF5	480.643	403.417	324.999	435.951	511.596	372.027
ATF6	2139.47	2172.44	1793.75	3036.52	2561.71	2058.33
ATF6B	3340.31	2879.1	2930.93	3381.92	3055.63	3744.61
ATF7	1764.31	2310.95	2110.86	2275.61	2097.11	2331.37
ATF7-NPFF	0	0	0	0	0	2.20151
ATF7IP	3525.11	5099.53	4764.03	5132.07	5094.02	4835.93
ATF7IP2	44.9786	81.8019	59.4006	1.8928	56.4493	86.3334
ATG10	192.881	278.955	266.071	243.076	241.214	271.733
ATG101	1914.53	1857.76	1766.93	1410.5	1798.22	1998.75
ATG12	547.748	689.962	665.661	676.365	587.25	637.968
ATG13	3507.01	3021.15	2594.52	4704.92	3542.48	3650.39
ATG14	787.894	990.043	656.137	887.172	629.41	539.48
ATG16L1	230.68	222.284	114.25	224.754	100.896	180.044
ATG16L2	223.141	260.496	241.312	195.654	238.574	210.899
ATG2A	991.896	895.123	784.552	1156.54	846.636	993.727
ATG2B	2013.25	2469.7	2061.93	2959.95	2132.62	2247.29
ATG3	1807.48	1740.51	1718.8	2220.3	1610.45	2288.02
ATG4A	370.92	485.887	410.989	409.288	464.642	496.207
ATG4B	384.848	362.199	366.973	384.46	333.008	481.213
ATG4C	486	696	568	625.999	568.999	739
ATG4D	389.63	273.029	269.578	281.054	156.86	355.948
ATG5	666.054	822.754	849.428	903.444	708.985	869.331
ATG7	726.243	891.927	784.067	877.375	793.881	850.574
ATG9A	2552.99	1763.5	2259.67	2889.44	2448.03	2842.05
ATG9B	175.992	179.455	164.469	152.016	117.165	168.45
ATIC	2464.67	2001.21	2311.14	2686.69	2516.06	2900.02
ATL1	400.554	546.068	436.411	918.913	469.638	430.358
ATL2	8909.15	20127.9	19307	9368.51	16508.9	16476
ATL3	4506.96	6058.61	6603.87	5118.39	4028.13	4954.67
ATM	3334.46	4572.33	4557.64	4363.58	4096.25	4414.53
ATMIN	1929.75	1852.01	2205.6	2284.22	2231.16	2371.77
ATN1	5982.44	7322.82	6672.11	7397.8	8283.74	8194.91
ATOH1	0	0	0	0	2	0
ATOH7	7	30	30	29	32	25
ATOH8	15.7149	34.0347	20.2822	76.5971	50.4048	28.9749
ATOX1	949.647	968.469	784.416	1273.28	812.841	1026.43
ATP10A	289.873	80.689	194	391.414	267.467	281
ATP10B	43.3311	94.1589	56.1763	62.1531	68.3445	66.0473
ATP10D	537.76	701.556	449.095	690.352	521.858	538.397
ATP11A	873.405	530.773	628	1116.4	897.28	1042.02
ATP11B	4066.42	8598.94	8207.82	6755.65	6101.26	6289.79
ATP11C	633.871	627.341	606.942	704.076	559.465	663.755
ATP12A	12	30	25	19	18	13
ATP13A1	1862.16	1753.49	1628.14	2263.88	1677.43	1783.62
ATP13A2	982.323	1296.1	1350.98	1762.24	1457.87	1267.6
ATP13A3	1503.25	2456.2	2882.76	2563.05	2226.65	2212.61
ATP13A4	120.769	239.198	182.21	135.881	252.072	155.933
ATP13A5	3.66012	25.9764	6	11	7.12837	15
ATP1A1	16888.1	15293.8	15194	21976.7	14554.9	17712.5
ATP1A2	16.7278	33.6048	18.7428	45.714	21.7605	16.7197
ATP1A3	63.739	16.5296	18.6627	13.3212	12.344	24.2241
ATP1A4	0	11.1647	1.233	0	2.26944e-06	0
ATP1B1	10542.5	9415.97	9563.6	12621.2	6768.06	9527.74
ATP1B2	138.053	247.203	126.365	224.445	217.568	164.472
ATP1B3	2062.98	1898.94	2576.19	1969.51	1547.28	2260.9
ATP1B4	10.7941	11.1383	15.0136	12.1046	9.77511	17.4669
ATP23	232.348	355.24	320.084	212.78	282.976	317.97
ATP2A1	157.022	188.815	225.209	324.484	210.161	211.946
ATP2A2	4439.87	4143.33	4055.34	6807.82	6174.22	5772.98
ATP2A3	4250	1293.43	2126.11	2928.46	2955.21	2923.34
ATP2B1	1271.27	1068.32	924.068	929.597	1146.05	1025.97
ATP2B2	160.179	107.736	87.8998	130.06	80.4975	206.681
ATP2B3	757.938	237.366	160.129	116.427	95.9999	211.273
ATP2B4	641.739	653.36	834.568	1217.39	948.298	780.565
ATP2C1	3815.43	4979.91	5218.87	5783.13	4729.09	4837.11
ATP2C2	145.926	111.075	151.756	205.417	159.244	185.016
ATP4A	5.74942	5.36366	0	0	3.82705	1.90501
ATP4B	5	19	7	18	1	10
ATP5F1A	14505.1	11199.1	11634.3	14782.3	12568.5	12871.9
ATP5F1B	17640.4	12445.9	12992.2	13733.7	11637.6	15346.4
ATP5F1C	4747.96	4972.22	4846.05	4573.64	5451.94	5652.08
ATP5F1D	1176.77	1115.33	1026.79	847.075	934.51	1355.72
ATP5F1E	2442.9	3034.82	2742.86	2070.9	2245.5	2531.82
ATP5IF1	2802	3249	3366	1921	3082	2925
ATP5MC1	2511.14	2220.86	2235.09	1630.33	1773.16	2733.21
ATP5MC2	2386.01	3157.75	2700.77	2160.24	2194.8	2904.71
ATP5MC3	7869.58	5459.49	5631.75	4406.87	4867.33	6350.12
ATP5MD	1768	1805	1713.84	954.863	1202	1461
ATP5ME	1182.39	1170.59	991.952	749.863	862.442	940.867
ATP5MF	2326.87	3346.06	3002.81	2498.39	2666.44	3641.69
ATP5MF-PTCD1	138.006	130.325	137.479	345.762	263.479	189.346
ATP5MG	5904.99	7285.41	6433.38	5133.59	4679.89	5744.16
ATP5MGL	13.5358	13.0961	19.3679	14.5919	13.189	20.6783
ATP5MPL	1341.56	1482.5	1403.5	1280.07	1081.29	1278.61
ATP5PB	569.88	753.467	797.86	840.21	523.932	860.126
ATP5PD	2953.54	3368.15	3130.66	2301.99	2591.12	3709.86
ATP5PF	2663.32	2904.02	2794.82	2415.17	2193.62	2775.78
ATP5PO	5486.61	6705.15	6060.95	5524.92	4812.32	7516.65
ATP6AP1	5502.48	5384.19	4510.28	5640.57	4935.41	4985.19
ATP6AP1L	3.22908e-08	0	0	0	0	0
ATP6AP2	4553.03	4675.4	4722.41	5621.41	3914.68	4431.33
ATP6V0A1	2515.18	2230.86	2179.09	2980.89	2602.77	2782.8
ATP6V0A2	883.812	1353.02	1299.35	1312.11	1052.86	1277.59
ATP6V0A4	267.076	58.9999	29.3016	46.9855	18.9415	48.7319
ATP6V0B	3631.7	3961.46	3523.12	2973.98	2742.04	3124.63
ATP6V0C	3862.85	3959.35	3422.57	3532.07	3375.66	4107.16
ATP6V0D1	904.399	935.903	873.957	926.318	876.293	933.82
ATP6V0D2	51.7536	51.1769	24.5758	35.5892	44.9327	29.8918
ATP6V0E1	4701.01	8002.99	5712	6481	4814.01	6023.99
ATP6V0E2	2396.1	2567.93	2621.45	1948.62	1743.23	2299.76
ATP6V1A	3312.01	4646.27	4089.18	5945.24	3623.22	3561.29
ATP6V1B1	203.323	130.029	230.508	191.792	48.4729	175.814
ATP6V1B2	994.015	1190.86	1274.47	843.165	717.443	1069.15
ATP6V1C1	2552.09	2884.5	2904.36	3495.57	2517.85	2808.95
ATP6V1C2	458.869	421.211	958.59	729.403	812.195	939.494
ATP6V1D	1528.88	2554.22	2550.59	2272.53	2123.58	2007.6
ATP6V1E1	2877.46	4506.15	3743.97	3440.43	3273.82	3694.8
ATP6V1E2	120.322	187.955	255.225	157.41	188.781	197.268
ATP6V1F	2512.97	3427.97	3185.98	2027.99	1833.99	2475.98
ATP6V1FNB	131	196	243	133	168	166
ATP6V1G1	2589.72	3095.14	2578	2358.39	2206.46	2372.52
ATP6V1G2	80.5254	49.7563	68.7343	96.9678	101.599	110.066
ATP6V1G3	0	0	0	0	0	0
ATP6V1H	1675.85	1820.85	1460.14	1769.29	1973.24	1630.65
ATP7A	576.103	781.569	1101.06	1167.62	611.55	605.618
ATP7B	54.1141	71.8433	28.5848	190.432	49.2238	58.1743
ATP8A1	152.017	182.996	94.6267	206.95	228.061	204.694
ATP8A2	32.024	48.8281	33	56.8725	44	54.035
ATP8B1	13.2272	20.8858	19.6055	41.681	21.2535	20.3975
ATP8B2	1298.78	1586.79	1200.88	1727.46	1400.15	1648.8
ATP8B3	17.7366	6.79138	10.917	23.6156	5.02756	11.3117
ATP8B4	13.4509	0	0	4.59713	0.48077	2
ATP9A	3799	3888.31	3970.59	6689.78	5486.69	4626.01
ATP9B	1084.84	1496.14	1501.45	1430.9	1588.1	1494.25
ATPAF1	3083.44	2940.23	2886.48	3116.13	2844.16	3032.35
ATPAF2	449.178	450.85	395.768	442.937	385.767	491.034
ATPSCKMT	751.878	1174.91	1138.99	1203.13	981.038	968.148
ATR	1920.59	3337.62	2808.45	3194.44	2981.52	3247.28
ATRAID	995.146	1560.62	1633.64	1137.99	1255.38	1519.55
ATRIP	276.539	310.84	405.367	212.785	220.369	356.263
ATRN	2080.47	3287.64	3103.75	4256.27	2651.92	3336.48
ATRNL1	98.1097	165.925	200.216	131.482	128.289	192.81
ATRX	3084.58	3591.46	3492.04	2971.03	2919.42	3062.87
ATXN1	1951.08	2211.56	2289.54	2792.5	2288.89	2381.06
ATXN10	2644.93	2865.05	2516.4	3553.45	3501.67	3393.76
ATXN1L	2753.47	2580.56	2938.57	3705.56	2882	3352.16
ATXN2	839.268	866.804	871.447	1277.03	866.032	888.158
ATXN2L	3787.52	3288.3	3894.9	4277.14	3776.6	4682.27
ATXN3	666.197	177.333	583.764	758.212	913.725	852.337
ATXN3L	1	0	0	0	0	0
ATXN7	409.504	434.165	565.841	468.187	475.58	464.194
ATXN7L1	651.793	828.354	725.054	921.43	891.792	860.934
ATXN7L2	50.275	23.8734	1.05865e-08	30.0741	2.61895	28.8777
ATXN7L3	3337.56	3124.3	3028.32	3150.89	2919.15	3323.95
ATXN7L3B	3540	3587	3673	3948.79	3624	3673.35
AUH	697.967	493.128	405.463	559.738	533.796	508.846
AUNIP	123.119	59.1361	127.524	127.165	98.3751	165.134
AUP1	1016.44	1282.67	1209.34	1215.51	684.926	1264.31
AURKA	893.624	649.185	959.83	1032.82	789.779	1234.42
AURKAIP1	1248.4	1054.46	756.32	1261.33	1399.66	1293.12
AURKB	420.47	172.438	366.675	265.506	204.282	524.184
AURKC	5.10674	10	1.23725	12.4225	18.9999	6.60885
AUTS2	1036.19	1083.57	1172.07	1363.39	1064.99	1423.71
AVEN	92	92	170	97	99	133
AVIL	112.648	136.439	125.449	117.913	386.718	177.234
AVL9	1548.81	1501.11	1482.38	1894.42	1616.21	2020.16
AVP	0	1	0	0	0	2
AVPI1	183	257	222	280	206	278
AVPR1A	9.0186	8.25187	9.05172	3.01982	14.1898	7.07683
AVPR1B	17	8.5069	9	10.6015	2	7.41136
AVPR2	3	5.57796	7.06737	2	0	1.41293
AWAT1	0	0	1.25409	1.37049	0	4
AWAT2	0	0	1	0	2	3
AXDND1	4.83564	8.27213	1	11.947	1.28039	11.4395
AXIN1	1662.76	1384.7	1712.72	1440.48	1359.47	1818.93
AXIN2	426	379.719	251.516	232.829	401.989	307.544
AXL	263.151	217.451	225.643	321.852	213.335	227.459
AZGP1	14212.4	12281.1	15433.6	13214.2	5730.15	19691.6
AZI2	343.957	614.086	576.717	603.546	418.676	483.45
AZIN1	5415.48	4646.28	4933.35	6035.92	4488.17	4994.89
AZIN2	74.6616	108.488	66.4985	154.304	107.366	84.4824
AZU1	5.3033	4.50568	6.57894	8.0989	5.25225	12.3062
B2M	5195.41	9576.69	6291.82	3837.63	2529.36	4979.13
B3GALNT1	838.253	1526.65	1597.55	1120.6	998.605	1267.58
B3GALNT2	1370.9	1744.63	1734.91	1855.34	1455.38	1881.7
B3GALT1	61.7742	52.3931	19.8376	16.7242	23.7637	26.6607
B3GALT2	57	83	31	34	53	42
B3GALT4	356.893	533	560	376.44	423	404
B3GALT5	18.2084	16.3047	30.2882	26.1495	58.3524	28.3892
B3GALT6	397.035	352.948	249.294	496.21	561.733	438.562
B3GAT1	122.058	248.895	530.751	455.171	752.18	423.418
B3GAT2	43.983	156.034	131.932	104.461	123.481	123.363
B3GAT3	1515.6	1980.02	1858.25	1375.56	1389.66	1567.2
B3GLCT	357	611	737	610.727	502	531
B3GNT10	153.041	170.283	207	263.17	132	192
B3GNT2	555	602	742	719	486	658
B3GNT3	276	383	505	358	280	342
B3GNT4	45.3868	61.9821	86.3449	84.1725	99.4875	93.2622
B3GNT5	396.091	746.146	1006.64	548.247	559.207	869.897
B3GNT6	5.52069	9.31806	6.53819	6.69604	7.18576	8.63268
B3GNT7	354.21	995.957	677.374	518.678	699.079	568.207
B3GNT8	13	13	32	19	13	8.37975
B3GNT9	109.776	123.879	256.598	104.198	198.845	168.205
B3GNTL1	53.9677	52.9409	79.5457	45.8454	70.3548	54.5793
B4GALNT1	129.634	128.988	220.208	165.436	263.219	309.492
B4GALNT2	835.591	1415.91	1445.74	1217.69	1088.31	1180.87
B4GALNT3	348.238	373.113	530.674	382.349	306.656	341.066
B4GALNT4	2690.81	2718.8	2573.96	2655.42	3096.31	2952.42
B4GALT1	3656.14	2166.64	2831.64	4945.5	3014.91	3606.08
B4GALT2	2250.13	2578.28	2731.41	2598.13	2356.14	2693.46
B4GALT3	1418.52	1485.41	1591.82	1484.1	1406.45	1626.13
B4GALT4	1168.5	2180.35	2525.31	1738.83	1545.63	1795.24
B4GALT5	366.327	355.228	381.621	496.517	432.127	432.211
B4GALT6	63.1595	32.1075	69.0582	138.125	183.199	89.1187
B4GALT7	1795.13	3153.36	2062.02	3218.23	1920.11	2520.55
B4GAT1	642	857	690	796	555	621
B9D1	372.693	507.867	383.609	370.564	358.497	462.459
B9D2	23.5595	16.3073	44.053	21.5603	29.3929	25.2043
BAALC	189.623	124.383	29.6689	113.458	66.4084	129.852
BAAT	9	9.53818	6	16	10	9
BABAM1	1639.8	1755.59	1671.62	1602.8	1482.36	1871.27
BABAM2	949.444	1102.85	1169.24	1265.34	1080.45	1262.87
BACE1	3497.42	4300.49	4375.1	4203.22	3795.47	3708.93
BACE2	1343.95	1219.07	1199.01	2229.07	1086.34	1619.31
BACH1	461.821	451.268	457.352	713.973	420.464	535.94
BACH2	80.55	106.347	75.1982	113.454	56.0437	126.739
BAD	1107.51	1487.36	1238.72	876.314	1218.18	1083.54
BAG1	1145.97	766.409	872.187	697.12	713.382	890.844
BAG2	532.308	1013.65	914.92	372.176	640.202	532.592
BAG3	987	1019	1092	1097	961	1163
BAG4	300	679.983	850	365.687	358	537.499
BAG5	2092.54	2408.36	2626.38	3446.25	2347.66	2628
BAG6	6547.03	4875.72	5318.17	6301.37	5543.54	6638.69
BAHCC1	1428	920.8	792.243	1022.53	657.725	1188.89
BAHD1	1029.6	824.608	941.499	950.086	874	870.416
BAIAP2	847.153	816.77	1162.06	749.878	943.109	1193.09
BAIAP2L1	1579.28	2244.45	2677.83	2307.15	2121.91	2835.61
BAIAP2L2	323	497	457.001	358	597	459
BAIAP3	254.294	375.594	325.076	417.101	390.65	484.865
BAK1	1485.39	1073.15	1261.26	1263.34	1062.89	1560.89
BAMBI	3574.76	4468.25	4296.96	4583.74	2911.55	3896
BANF1	2841.15	2875.72	2975.2	2246.34	2786	2637.94
BANF2	0	3	1	1	1	2
BANK1	1	1.14143	3	1	3.37025	1
BANP	652.43	703.927	784.661	774.713	704.218	856.635
BAP1	2890.68	2621.31	2729.17	2759.59	2600.38	2900.4
BARD1	448.685	507.834	736.762	606.433	396.836	752.488
BARHL1	1	0	0	2	1	0
BARHL2	12	12	15	12	16	17
BARX1	1505	2177	2322	1064	1040	1434
BARX2	211.27	112.39	139.305	198.541	230.138	176.342
BASP1	1179.44	579.157	330.339	1280.81	1294.98	990.647
BATF	89.446	11	6	7	6	5
BATF2	7	3	0	1	2	0
BATF3	78.2486	42.684	20.8683	20.3091	53.0873	58.0132
BAX	639.179	725.649	690.448	541.743	675.805	812.36
BAZ1A	1275.61	1474.96	1709.59	1489.24	1306.44	1331.15
BAZ1B	3139.39	3279.19	4075.91	4251.3	3546.13	4666.06
BAZ2A	2865.39	2900.75	2637.6	3382.01	2752.99	3141.55
BAZ2B	1733.66	2371.51	2049.23	2041.25	1891.26	1829.15
BBC3	140.999	124.38	114.742	79.6092	87.6942	147.761
BBIP1	140.77	191.091	181.86	203.958	222.361	186.118
BBOF1	480.021	821.841	679.458	680.731	578.987	605.473
BBOX1	68	492.955	422.361	177.327	455.347	217.79
BBS1	702.65	1019.51	671.3	1285.55	992.566	851.372
BBS10	328.039	928.603	1185.98	861.296	790.163	618.987
BBS12	202	307	268	304	221	264
BBS2	881.812	1049.79	860.039	880.855	893.611	932.862
BBS4	898.87	1423.27	1226.74	1773.64	1466.11	1280.9
BBS5	298.4	432.923	342.013	324.96	442.392	299.732
BBS7	488.744	571.867	647.703	554.201	570.913	680.733
BBS9	377.357	537.822	340.874	636.84	683.102	597.465
BBX	2439	3652.98	3618.97	3908.01	3139	3221
BCAM	3436.09	6020.31	5796.9	4466.48	5394.57	4889.01
BCAN	71.9874	53.404	28	20.8334	47.0278	44
BCAP29	470.756	853.931	798.003	669.028	625.395	771.511
BCAP31	7186.75	7905.94	6591.11	6380.49	6381.68	6553.62
BCAR1	2146.26	2276.96	1843.76	2738.97	2139.86	2896.27
BCAR3	289.665	638.044	497.752	782.499	347.871	408.418
BCAS1	95.7102	421.044	345.74	180.487	82.9937	122.542
BCAS2	820.368	997.202	1106.44	799.234	913.889	1020.01
BCAS3	632.345	664.018	597.552	802.481	742.001	814.394
BCAS4	219.671	320.306	242.145	318.247	299.519	304.757
BCAT1	23.7035	53.1857	36.1812	33.1156	32.9758	43.8698
BCAT2	797.374	888.549	886.403	938.33	1023.96	1114.96
BCCIP	1247.87	1594.02	1568.49	1267.71	1367.89	1668.88
BCDIN3D	438.379	471.044	483.115	397.121	423.008	449.105
BCHE	911.782	2276.25	1738.41	1279.46	1157.06	1683.04
BCKDHA	1220.04	1047.25	1027.66	1137.5	1112.7	1199.09
BCKDHB	896.215	1202.98	1187.58	1057.85	1028.55	1157.79
BCKDK	1179.2	1456.98	1514.25	1318.07	1210.43	1709.87
BCL10	926.477	843.607	1028.92	877.429	730.619	1001.53
BCL11A	1052.7	1181.15	1327.66	1156.72	1077.43	1231.24
BCL11B	245.713	210	413	430	241	375
BCL2	177	164	120	157	184	136
BCL2A1	12.0182	43	39	7.01469	8	10.0298
BCL2L1	2427.99	2752	2698	3654	3178	3292
BCL2L10	12	23	45	31	54	22
BCL2L11	498.093	398.259	429.098	544.301	477.252	566.691
BCL2L12	473.327	486.068	491.573	461.668	458.947	531.962
BCL2L13	1601.88	1521.79	1794.3	1869.32	1565.03	1811.42
BCL2L14	77.6178	646.033	305.849	125.848	111.067	177.787
BCL2L15	5.37441	11.722	16.4471	14.7402	0	11.2729
BCL2L2	1490.12	1774.48	1606.22	2189.11	1706.77	1650.1
BCL2L2-PABPN1	0	85.8861	36.0917	143.972	0.000129474	59.5727
BCL3	461.348	222.218	230.145	245.868	195.238	233.516
BCL6	1412.35	1528.49	1219.25	1178.6	1074.85	983.25
BCL6B	18	12	8	14.8129	5	9
BCL7A	924.696	1035.62	917.372	797.507	873.199	898.963
BCL7B	499.413	674.535	577.508	634.563	499.1	540.309
BCL7C	1027.33	1692.48	1591.11	1080.9	1002.84	1298.44
BCL9	951.874	831.418	874.003	933.157	1021.55	1091.81
BCL9L	5379.83	4260.36	4517.33	6571.27	5059.65	5250.7
BCLAF1	3309.65	3711.8	2815.49	3774.77	3387.34	3685.59
BCLAF3	674.74	1194.99	980.554	845.845	844.143	781.153
BCO1	3.78304	14.9988	26	29	23	16
BCO2	100.957	101.013	113.767	151.737	89.4274	107.556
BCOR	1744.49	1277.07	1344.06	1789.16	1398.52	1481.95
BCORL1	320.59	348.915	386.181	462.219	436.661	422.578
BCR	3443.09	2947.88	3233.19	3312.24	3217.84	3336.52
BCS1L	781.216	913.527	823.364	713.257	851.272	1033.64
BDH1	1059.32	869.813	1090.74	577.03	914.456	816.264
BDH2	518.928	845.688	696.709	552.936	838.457	617.956
BDKRB1	2	0	1.37032	8	0	2.71341
BDKRB2	21	15	21	19	1	22
BDNF	55.1639	104.378	73.5542	114.035	121.627	87.6432
BDP1	938.295	800.454	736.727	1374.6	1065.89	932.991
BEAN1	113.026	218.525	238.534	188.994	191.452	169.215
BECN1	3168.95	3282.85	2797.92	3680.58	3126.62	3316.92
BECN2	1	12	2	2	3	1
BEGAIN	163.736	131.858	136.25	181.675	223.732	206.449
BEND2	19.8064	26.169	30.6092	15.8518	19.0897	18.6499
BEND3	280	238.524	304	301	308	372
BEND4	6	13	0	3	3	4
BEND5	26.3204	83.9022	24.0319	39.3137	31.0467	29.2035
BEND6	74.3324	167.359	148.935	104.116	155.68	125.772
BEND7	414.63	587.394	674.508	599.176	682.651	546.715
BEST1	101.693	93.5711	93.2202	102.237	93.0824	124.363
BEST2	18.6557	39.1333	34.1176	21.3712	40.2758	22.6229
BEST3	28.6565	54.3443	51.0407	29.5469	38.8139	44.7962
BEST4	41	53	85	61	43	78
BET1	1559.12	3033.05	2122.29	2786.44	1842.77	2415.73
BET1L	3682	4466.1	3551.75	5229.9	4688.53	4434.17
BEX1	3.00667	1.00148	2	4.00867	1	1
BEX2	535.993	787.998	636	535.992	472	575
BEX3	1325	2044	1759	1278	1580	1352
BEX4	745	1056	854	809	816	772
BEX5	76	228	106	277	90	107.436
BFAR	1772.47	2222.9	2405.22	2295.5	2375.8	2514.15
BFSP1	215.181	476.946	418.767	311.724	360.209	403.693
BFSP2	0	0	0	0	0	0
BGLAP	3.37353	18.134	15.7421	4.61232	5.95458	13.5553
BGN	37775.1	22245.8	12532.1	25109.2	15587.1	19916.9
BHLHA15	12	26	34	42	80	33
BHLHA9	0	0	0	0	0	0
BHLHB9	195.536	200.369	282.381	314.881	320.219	152.596
BHLHE22	35.0485	28	12	26	13	9
BHLHE23	0	0	1	0	0	0
BHLHE40	855.424	602.344	824.747	1506.31	509.558	1234.27
BHLHE41	261.066	479.297	333.734	532.537	302.59	399.158
BHMG1	4	1	1	5	3	5
BHMT	6.31558	10.1558	0	1.07162	3	1.01662
BHMT2	28.6444	56.0632	59.2437	35.7606	53.9845	43.0497
BICC1	701.09	880.895	879.025	1084.04	764.582	832.249
BICD1	455	548.324	525.531	554.301	682	618.466
BICD2	1764	1601	1986.99	1716	1576	2020
BICDL1	174.835	189.668	221.622	230.398	485.466	384.719
BICDL2	1033.34	1639.9	1541.09	1276.1	1277.38	1567.39
BICRA	498.015	467.043	434.854	555.098	575.082	614.269
BICRAL	1531	1873	1658	2035	2036	1894
BID	834.084	990.764	1164.81	763.564	756.026	1043.69
BIK	43	33	65	33	36	60
BIN1	462.628	544.485	574.371	456.307	328.095	464.775
BIN2	34.6192	25.7226	26.0289	28.9596	15.5114	12.8154
BIN3	48.1793	168.958	190.22	47.9707	47.3201	120.526
BIRC2	2057.28	2801.55	2315.55	2303.59	2122.18	2179.38
BIRC3	570.879	435.504	192.57	316.797	108.573	246.023
BIRC5	1334.77	821.763	1138.18	978.625	1023.05	1772.22
BIRC6	1232.42	1678.82	1585.28	2749.23	2031.68	2150.12
BIRC7	0	0	0	0	0	0
BIVM	1351.09	1467.86	1248.02	1365.11	1746.05	1536.96
BIVM-ERCC5	0	0	0	34.0299	0	0
BLACAT1	160	285.47	225	314.026	167.753	226.541
BLCAP	630.303	676.806	569.465	1538.54	814.551	903.732
BLID	1	12	4	2	8	4
BLK	0	0	0	0	1	1.1271
BLM	154.94	81.1892	149.862	206.376	230.644	271.614
BLMH	694.238	609.899	609.401	570.734	952.301	673.849
BLNK	164.372	73.8902	76.5815	88.0158	29.6434	55.7473
BLOC1S1	946.293	1294.91	1061.61	632.349	821.372	871.584
BLOC1S2	843.942	1224.42	1287.21	1082.9	920.827	1147.01
BLOC1S3	375.158	390.101	333.524	453.672	421.729	492.54
BLOC1S4	649.979	713.924	607.756	541.375	614.359	596.203
BLOC1S5	419.437	604.004	538.658	555.402	467.999	525.401
BLOC1S6	875.212	1300.43	1333.43	1292.23	1045.85	1215.33
BLVRA	592.075	1030.11	874.764	509.777	571.884	783.315
BLVRB	1092.83	1738.55	1426.24	1067.35	954.512	1371.86
[truncated: 17,890 more rows]
